# Supplementary material for: Estrogen‐Induced LncRNA, LINC02568, Promotes Estrogen Receptor‐Positive Breast Cancer Development and Drug Resistance Through Both In Trans and In Cis Mechanisms
Source: Adv Sci (Weinh). 2023 Jul 5;10(25):2206663. doi: 10.1002/advs.202206663 (PMC10477896; doi:10.1002/advs.202206663)
Supplement: Supplementary file 2 — Supplemental Table 1 [file ADVS-10-2206663-s008.xlsx]

## Sheet: Sheet1
#E2 induced lncRNAs (repeat1)
lncRNA	CTL (FPKM)	E2 (FPKM)	Fold change
LINC00997	0.918096	1.37864	1.50108
TMEM161B-AS1	0.624264	0.937672	1.50124
VPS9D1-AS1	3.11317	4.68889	1.50598
PRKG1-AS1	0.482574	0.727395	1.50627
LOC100287042	0.462668	0.698249	1.50808
LINC00649	1.0561	1.59505	1.50984
SYS1-DBNDD2	1.66956	2.53904	1.52047
LOC101927420	2.02453	3.08301	1.52257
LOC105376114	0.669029	1.02463	1.53072
LPP-AS2	0.689946	1.05994	1.53549
LOC100507577	0.386434	0.593957	1.53563
LOC400685	0.42876	0.660144	1.5384
LOC101929231	0.531164	0.818794	1.54049
LINC00662	1.96785	3.04462	1.5469
STEAP3-AS1	0.632459	0.982022	1.55183
LINC01425	0.462318	0.718104	1.55207
LOC100132147	1.0638	1.65758	1.55764
EFCAB10	0.38777	0.604765	1.55816
LINC01456	1.32844	2.0749	1.56148
GAS5-AS1	2.66407	4.20003	1.57633
JHDM1D-AS1	1.29954	2.05754	1.58283
THRIL	18.5561	29.7407	1.60271
LENG8-AS1	0.5042	0.813079	1.6114
SNHG17	5.78064	9.33581	1.61491
FAM66C	0.313552	0.509141	1.6218
RBPMS-AS1	0.40701	0.663021	1.62746
LOC101927809	0.765956	1.24836	1.62899
TOLLIP-AS1	0.473373	0.771732	1.62895
TOPORS-AS1	3.39267	5.537	1.63186
WDFY3-AS2	0.685847	1.12017	1.63234
GTSE1-AS1	0.367384	0.601848	1.63647
LOC105377105	0.362412	0.596102	1.64304
LOC101928525	0.368687	0.611779	1.65756
DKFZP434I0714	0.652262	1.10268	1.68949
RASSF8-AS1	0.450842	0.764808	1.69486
RHPN1-AS1	1.16859	1.98335	1.69662
SLC25A5-AS1	0.931185	1.59114	1.70797
ARHGEF26-AS1	0.504518	0.870071	1.72313
FLJ37035	0.79917	1.38828	1.73623
LINC00959	0.446941	0.778096	1.73928
LOC646762	1.4172	2.48397	1.7522
LOC90768	0.388078	0.682139	1.75579
LINC01534	1.68585	2.96708	1.75954
CAHM	0.380614	0.67046	1.75953
LOC100130698	0.407988	0.719839	1.76249
MIR924HG	0.347207	0.613731	1.76542
SRRM2-AS1	0.601685	1.06684	1.7718
MIF-AS1	2.25667	4.01902	1.78061
ATP2A1-AS1	0.530866	0.9528	1.79331
LOC100507642	0.607123	1.09744	1.80628
MIR17HG	0.384029	0.69555	1.80908
LOC728323	0.673749	1.2288	1.8226
LOC102724064	0.738656	1.35019	1.82678
LOC100507412	0.372098	0.681581	1.8295
LOC100288846	0.951695	1.74663	1.83441
LOC100506691	0.384157	0.70653	1.83699
PXN-AS1	6.885	12.6708	1.84023
LOC101927855	0.810763	1.493	1.84044
NALT1	0.430326	0.794793	1.84499
TMEM9B-AS1	0.280448	0.518949	1.84741
IDH1-AS1	0.727924	1.34833	1.85113
ZNF213-AS1	0.311971	0.579683	1.85539
DSCR8	0.41836	0.783218	1.87004
GHET1	0.569516	1.06987	1.87702
ZNF32-AS2	0.399608	0.751055	1.87728
SNAI3-AS1	0.96787	1.81912	1.8786
LINC01572	0.481052	0.906348	1.88226
DDX11-AS1	0.553053	1.04409	1.88626
LOC100270746	2.44743	4.83751	1.97617
LOC100507002	0.451561	0.944435	2.08908
DLEU1	2.6477	5.57508	2.10521
LOC100128361	0.329823	0.700595	2.12076
LINC01481	0.537289	1.14468	2.12837
SNHG4	3.50261	7.62605	2.17691
DSCAM-AS1	104.919	231.19	2.2035
KDM4A-AS1	0.240583	0.535945	2.22261
LINC00471	0.321747	0.7249	2.24913
LOC105371592	0.537389	1.2344	2.29462
H19	0.771876	1.77508	2.29801
LINC01126	0.615042	1.41834	2.30397
LOC100133669	0.216788	0.50012	2.30095
LOC105370888	0.286179	0.661302	2.30623
LOC101927021	0.844086	1.96026	2.32078
LINC00982	0.30561	0.720574	2.35339
EP300-AS1	0.236874	0.584451	2.46118
LOC101927746	1.4523	3.62903	2.49778
IRAIN	0.294617	0.73662	2.49519
SNHG15	7.01779	17.7719	2.53219
GSTT1-AS1	1.78568	4.68883	2.62489
USP2-AS1	0.327965	0.86188	2.62301
HOXC-AS3	0.86923	2.35025	2.70187
LOC100133985	0.193917	0.529635	2.72236
SAPCD1-AS1	0.20752	0.582487	2.79823
LINC00341	0.278646	0.785634	2.81296
ZRANB2-AS1	0.389683	1.11194	2.8487
MATN1-AS1	0.251543	0.755526	2.99563
ZNF670-ZNF695	0.250215	0.7683	3.06232
HAR1B	0.195764	0.636228	3.23854
SLC25A25-AS1	0.195348	0.648082	3.30577
LINC00173	0.22238	0.764149	3.42532
STX17-AS1	0.25808	0.955843	3.69323
C8orf37-AS1	0.223302	0.909231	4.05806
C15orf59-AS1	0.575385	2.54889	4.42394
LINC01588	0.458038	2.03995	4.44615
LOC101928837	0.33659	1.53417	4.54744
LINC00673	0.113839	0.519382	4.5314
LOC102723344	0.473032	2.59926	5.48541
KCTD21-AS1	0.467938	2.60541	5.55811
PRKAG2-AS1	0.261085	1.58063	6.0348
LOC101927989	0.0875019	0.568418	6.43396
RORA-AS1	0.0869825	0.631065	7.18399
LOC103021295	0.300595	2.37111	7.86522
GAS6-AS2	0.0550907	0.520953	9.30552
LINC01587	0.0898914	0.926565	10.2052
LOC389332	0.0960381	1.20689	12.4476
LINC01016	0.0456951	0.669333	14.3555
BCYRN1	0	8.32943	8330.43
CTB-178M22.2	0	0.590344	591.344
LOC100128573	0	0.666732	667.732
LOC101928042	0	0.54628	547.28
LOC101928602	0	0.663362	664.362
LOC101928775	0	0.582532	583.532
LOC101929541	0	0.679758	680.758
LOC102724927	0	0.547326	548.326
LOC105369332	0	0.985213	986.213
LOC105377590	0	1.34921	1350.21
LOC105447648	0	0.581381	582.381
SUCLG2-AS1	0	0.513792	514.792
ZFP91-CNTF	0	0.54462	545.62

## Sheet: Sheet2
#E2 repressed lncRNAs (repeat1)
lncRNA	CTL (FPKM)	E2 (FPKM)	Fold change
KCND3-IT1	0.532868	0	0.00187312
LINC01202	0.611132	0	0.00163363
LINC01237	0.604717	0	0.00165094
LOC100506125	0.586006	0	0.00170356
LOC101927571	0.957543	0	0.00104325
LOC101928402	1.43764	0	0.000695101
LOC101928659	0.990927	0	0.00100814
LOC105376271	1.01522	0	0.000984039
LOC105377623	0.578628	0	0.00172524
MEG8	0.584231	0	0.00170873
P4HA2-AS1	0.970897	0	0.00102892
TM4SF1-AS1	1.15139	0	0.000867762
UBE2Q1-AS1	0.942623	0	0.00105975
USP12-AS1	0.961016	0	0.00103948
ZBTB20-AS3	0.546687	0	0.00182586
EHD4-AS1	0.91942	0.0540054	0.0597612
LOC101928222	0.736915	0.0758806	0.104186
SRP14-AS1	1.15007	0.192203	0.167846
GBAT2	1.67413	0.3037	0.181896
LLPH-AS1	0.909471	0.16622	0.183663
LOC105373984	1.30958	0.239556	0.183549
DLG5-AS1	0.669445	0.136165	0.204588
LINC01138	0.565579	0.115384	0.205415
LOC101930071	2.6077	0.582236	0.223573
LGALS8-AS1	1.05899	0.256887	0.243292
HIPK1-AS1	0.674455	0.196527	0.292435
UNC5B-AS1	0.526737	0.15628	0.298027
SMCR2	0.550357	0.166222	0.303292
LOC102724312	0.502723	0.152976	0.305676
PABPC5-AS1	0.90949	0.277146	0.30549
LAMTOR5-AS1	1.61639	0.493636	0.305824
EIF1AX-AS1	2.1427	0.659725	0.308217
THOC7-AS1	1.19416	0.371334	0.311535
FTO-IT1	0.96814	0.301557	0.312191
DGCR10	0.782038	0.244037	0.312931
DSG1-AS1	2.17033	0.677795	0.312617
LOC101928233	1.68616	0.538672	0.31987
ZEB1-AS1	1.2792	0.41833	0.32755
DRAIC	1.16644	0.394187	0.338507
H1FX-AS1	1.03302	0.373616	0.362291
TSPEAR-AS2	0.984701	0.364368	0.370668
USP27X-AS1	0.687211	0.263728	0.384661
LOC145694	2.42158	0.963012	0.397928
LOC100131496	0.626751	0.250718	0.400984
GRIK1-AS2	0.688048	0.277927	0.404801
MMP25-AS1	0.896354	0.366442	0.409473
BLOC1S1-RDH5	0.592083	0.242387	0.410376
PCBP1-AS1	0.689423	0.282405	0.41048
LOC101929374	1.46497	0.606054	0.414097
TRAF3IP2-AS1	0.757123	0.313414	0.414727
LOC105371485	0.526487	0.22338	0.425375
LINC01011	1.33102	0.567324	0.426663
PTOV1-AS1	0.500344	0.215825	0.432487
C1orf132	0.616953	0.26813	0.435519
LBX2-AS1	0.741015	0.323324	0.437086
MFI2-AS1	2.27356	0.99324	0.437113
ATP1A1-AS1	6.85578	3.00465	0.438347
FUT8-AS1	5.10161	2.25692	0.442503
OSER1-AS1	3.40632	1.52238	0.44709
MIR762HG	1.37076	0.618032	0.451268
LOC105373383	3.19265	1.43996	0.451195
ST3GAL4-AS1	3.52014	1.59589	0.453515
PCAT6	0.98483	0.447281	0.454724
LOC101559451	1.88451	0.856664	0.454871
PAXIP1-AS2	3.22613	1.46838	0.455321
LOC101928943	0.773512	0.356258	0.461269
INTS6-AS1	1.06872	0.49289	0.4617
LINC01372	0.624788	0.288193	0.462126
MED4-AS1	0.526688	0.243525	0.463389
NDUFV2-AS1	0.708281	0.328078	0.46396
LMF1-AS1	0.59066	0.273818	0.464486
LCMT1-AS1	0.979724	0.455604	0.465578
LOC100270804	0.574125	0.270523	0.472111
PPP3CB-AS1	1.16491	0.564576	0.485094
SAP30L-AS1	0.694078	0.340512	0.491329
LOC101927550	0.67092	0.332075	0.495706
FOXP4-AS1	2.09748	1.04226	0.49715
TFAP2A-AS1	0.886882	0.442817	0.49986
ABHD11-AS1	4.22421	2.10959	0.499523
LOC100130417	1.79034	0.90698	0.506872
MID1IP1-AS1	1.25944	0.641571	0.509799
LOC100506985	0.843004	0.435446	0.517114
EML2-AS1	0.80615	0.42165	0.523633
LOC643072	2.16617	1.14031	0.526636
C1orf145	1.03932	0.550858	0.530469
BRWD1-IT2	4.20433	2.23097	0.530748
CCDC18-AS1	1.67449	0.895199	0.534888
LOC105369635	8.23362	4.41045	0.53572
LINC01535	0.724302	0.389435	0.538307
DNAJC9-AS1	1.10712	0.59529	0.53811
LINC01419	1.0146	0.545876	0.538476
LOC283352	1.1545	0.625749	0.542405
LIFR-AS1	0.517081	0.280631	0.543604
RGMB-AS1	0.500249	0.271635	0.543911
LOC100289511	1.95369	1.06412	0.544905
LOC401261	1.24287	0.682818	0.54975
LOC100506885	0.801828	0.44233	0.55221
GATA3-AS1	8.81415	4.87675	0.553337
CRHR1-IT1	1.56355	0.871364	0.557581
LOC100128770	3.01942	1.69174	0.560432
ASB16-AS1	3.09035	1.73576	0.561813
LOC100288152	2.61947	1.47496	0.563242
LOC100132111	0.965613	0.544397	0.564235
JPX	1.09192	0.616535	0.565032
LOC441242	0.942015	0.53412	0.567457
TEN1-CDK3	2.74446	1.56616	0.570819
HAGLROS	1.71558	0.983838	0.573721
LOC284930	1.19117	0.684526	0.575024
LINC01137	4.86842	2.8014	0.57551
LOC102724163	5.90236	3.40161	0.576385
CH17-340M24.3	6.40513	3.69159	0.576415
LOC284581	0.762756	0.444637	0.583481
NCK1-AS1	3.96818	2.33193	0.587761
LOC100268168	0.544977	0.320533	0.588913
PSMD6-AS2	0.973874	0.573448	0.589254
LINC00152	20.7137	12.2161	0.589779
HRAT92	1.25193	0.739884	0.591321
PART1	0.571667	0.340369	0.596104
LOC105379194	2.05414	1.22461	0.596363
LOC100288123	0.573715	0.34441	0.601011
LINC01578	48.3394	29.2085	0.604246
CDC37L1-AS1	18.9937	11.4917	0.605048
CASC2	0.595157	0.360095	0.605705
TLX1NB	1.83459	1.11331	0.607058
BISPR	0.829862	0.505216	0.609266
HCG16	0.516	0.31418	0.609632
LOC101927751	2.99936	1.84127	0.614016
LOC440934	1.93346	1.18754	0.614404
NUP50-AS1	2.19281	1.35233	0.616886
TOB1-AS1	2.84103	1.75395	0.617499
UTAT33	1.30835	0.810548	0.61981
FLVCR1-AS1	0.880514	0.546923	0.62157
IDI2-AS1	1.1702	0.727068	0.621643
LINC01297	0.777423	0.483367	0.622241
ZNF337-AS1	5.73627	3.5706	0.622526
LOC100996447	1.00518	0.63125	0.628367
MZF1-AS1	1.17874	0.741325	0.629228
ID2-AS1	1.39685	0.881945	0.631645
LOC100506476	2.01368	1.28602	0.638821
CECR5-AS1	2.18956	1.39905	0.639129
NPHP3-ACAD11	1.16576	0.746082	0.640305
HDAC11-AS1	1.68404	1.09281	0.64913
LOC100506314	0.88631	0.575677	0.649916
FLJ37453	2.49059	1.61981	0.650512
KANTR	0.697075	0.453992	0.651781
ZNF790-AS1	4.27709	2.80343	0.655533
LOC102724301	1.28515	0.846573	0.659
LINC01004	1.1645	0.767686	0.659533
LINC01441	0.831604	0.548779	0.660313
ABALON	17.7423	11.7556	0.662594
SLMO2-ATP5E	6.92545	4.59538	0.663598
LOC339059	0.776831	0.517073	0.666048

## Sheet: Sheet3
#E2 induced lncRNAs (repeat2)
lncRNA	CTL (FPKM)	E2 (FPKM)	Fold change
ARF4-AS1	0.688256	2.12753	3.08816
ARHGAP5-AS1	1.61524	2.86949	1.77603
ATP2A1-AS1	0.183639	0.620135	3.36405
C15orf59-AS1	0.895052	2.78972	3.11446
CASC21	0	0.510464	511.464
CATIP-AS1	0.324439	0.926075	2.84869
CECR5-AS1	0.599064	1.43073	2.38596
CHKB-AS1	0.776136	1.37323	1.76833
CIRBP-AS1	1.34033	2.30663	1.7204
CRYM-AS1	0.726604	1.26004	1.73314
CTB-178M22.2	0.199744	0.953185	4.75324
EML2-AS1	0.265672	1.02231	3.83734
ERICH6-AS1	0.693259	1.05799	1.52535
FALEC	0.160612	0.600015	3.71888
FAM157C	0.17079	0.830778	4.84183
FAM231D	0.0022178	0.523765	163.082
FLJ13224	0.604894	1.01238	1.67254
FLJ42627	0.583293	1.20121	2.05755
GM140	0	1.15742	1158.42
GMDS-AS1	0.535177	0.91644	1.71108
GRPEL2-AS1	0.437321	0.811477	1.85361
H19	1.47036	2.74986	1.8696
HAGLROS	0.157567	0.611639	3.8636
INO80B-WBP1	0.00198357	1.77641	595.733
IQCH-AS1	7.6364	11.5523	1.51273
IRAIN	0.238323	0.550986	2.30645
ITFG1-AS1	0.31619	0.55426	1.75056
JHDM1D-AS1	1.21338	2.29103	1.88741
JMJD1C-AS1	1.82723	3.71056	2.03014
KANSL1-AS1	0.968378	2.20401	2.27466
KCTD21-AS1	0.55813	0.999003	1.7885
KDM4A-AS1	0.159691	0.693938	4.32469
KTN1-AS1	0.808208	1.37373	1.69886
LAMTOR5-AS1	0.442371	1.07815	2.43397
LINC00294	0.376728	0.85223	2.25885
LINC00641	0.317997	0.509731	1.60105
LINC00885	0.319207	0.557445	1.74401
LINC00910	0.343931	0.532238	1.54593
LINC00936	0.900534	1.35774	1.50714
LINC00992	0.250856	0.598833	2.38165
LINC00997	0.659088	1.28907	1.95439
LINC01016	0.0389752	0.615203	15.4146
LINC01023	2.61752	5.78035	2.20787
LINC01144	0.129485	0.605892	4.65105
LINC01296	4.26937	7.12016	1.66757
LINC01311	2.6544	4.53456	1.70805
LINC01473	0	0.580483	581.483
LINC01588	0.70361	3.1759	4.50874
LOC100128361	0.605395	1.00091	1.65224
LOC100130698	0.58708	1.13901	1.93853
LOC100132356	2.12394	3.43544	1.61719
LOC100133669	0.341055	0.555253	1.62621
LOC100287042	0.652857	1.09577	1.67739
LOC100506476	0.70946	1.08409	1.52731
LOC100506885	0.344612	0.730514	2.11658
LOC100507071	0.226692	0.653975	2.87658
LOC100996255	0.466111	1.05057	2.25122
LOC100996654	0	0.997457	998.457
LOC101927000	0	0.57576	576.76
LOC101927181	0.444644	1.00014	2.2465
LOC101927523	0.12536	0.642533	5.09285
LOC101927746	1.68585	3.75585	2.22714
LOC101927989	0.14303	0.509658	3.5455
LOC101928105	0.414491	1.0309	2.48357
LOC101928126	0	0.559104	560.104
LOC101928402	0.529885	0.945142	1.7822
LOC101928775	0.292749	0.555056	1.89296
LOC101928837	0	1.16556	1166.56
LOC101929188	0.271461	0.513357	1.88782
LOC101929516	0.356777	0.885625	2.47815
LOC101930071	1.34062	3.48939	2.60162
LOC102723344	0.362878	2.48906	6.84312
LOC102723665	0.270546	0.599847	2.21269
LOC102724301	0.363508	0.690587	1.89732
LOC102724511	0	0.504252	505.252
LOC103021295	0	1.35582	1356.82
LOC105274304	0.27509	0.766379	2.77945
LOC105369438	0.216537	0.794762	3.65805
LOC105371038	0	0.787551	788.551
LOC105371592	0.265946	0.762727	2.86098
LOC105371730	0.679553	1.18373	1.74083
LOC105374546	0.234778	0.688676	2.92511
LOC105375744	0	0.67423	675.23
LOC105376114	0.326429	0.547776	1.67602
LOC105376271	0	0.875891	876.891
LOC105376306	0	1.24944	1250.44
LOC105377105	0.382525	0.714059	1.86444
LOC105377590	0	2.35022	2351.22
LOC143666	0.274691	0.786209	2.8554
LOC284581	0.306332	0.597949	1.94887
LOC339803	0.271089	0.532523	1.96084
LOC389332	0.102368	0.736466	7.13437
LOC441242	0.308612	0.593663	1.92067
LOC644919	3.84238	5.77341	1.50243
LOC646762	1.24159	2.15998	1.73909
LOC728323	0.448031	0.847638	1.88993
LOC728730	0.463537	0.873018	1.88148
LOC729737	0.416072	0.629907	1.51271
LOC90784	3.17186	5.3408	1.68359
LYRM4-AS1	0.698449	1.06736	1.52743
MATN1-AS1	0.654316	1.13192	1.72881
MCF2L-AS1	0.373885	0.633395	1.69224
MDC1-AS1	2.80822	4.64464	1.65371
MEG8	0	1.04423	1045.23
MIR17HG	0.368449	0.949224	2.572
MIR497HG	0.367284	0.891615	2.42371
MIR762HG	0.305372	0.767078	2.50701
NALT1	0.163717	0.934604	5.68007
OSER1-AS1	1.83105	2.80339	1.53074
PABPC5-AS1	0.528965	0.999214	1.88732
PAN3-AS1	0.340215	0.719866	2.11264
PCAT6	0.166459	0.978953	5.8519
PKI55	1.02269	1.9646	1.92011
PRKAG2-AS1	0.557143	1.31946	2.36581
RASSF1-AS1	0.631926	1.08824	1.72096
RASSF8-AS1	0.341381	0.778854	2.27774
RBPMS-AS1	0.354873	0.535352	1.50714
RMST	0.785311	1.19509	1.52114
RNASEK-C17orf49	0.977404	3.42149	3.49803
SH3BP5-AS1	0.460581	0.733574	1.59143
SNHG15	9.96319	17.5664	1.76305
SNHG17	6.14268	9.7884	1.59341
SNHG4	3.56241	5.80715	1.62994
STEAP3-AS1	0.610219	1.00737	1.64977
STX17-AS1	0.577913	0.953256	1.64836
TMEM256-PLSCR3	0	2.45745	2458.45
TMEM75	0.538096	0.916006	1.70101
UBR5-AS1	0.684454	1.80317	2.63208
VPS9D1-AS1	3.27103	6.48175	1.98126
WASIR2	0.382462	0.971196	2.53531
YTHDF3-AS1	1.13068	1.837	1.62413
ZBED5-AS1	0.349618	0.70128	2.00298
ZBTB11-AS1	5.37427	8.23878	1.53291
ZEB1-AS1	0.515372	0.853282	1.65439
ZNF295-AS1	0.922496	2.1028	2.27808

## Sheet: Sheet4
#E2 repressed lncRNAs (repeat2)
lncRNA	CTL (FPKM)	E2 (FPKM)	Fold change
ADAMTSL4-AS1	0.627934	0.354992	0.566024
AGAP1-IT1	0.584731	0.281533	0.48236
BCYRN1	529.147	337.816	0.638417
C1orf132	0.792159	0.279519	0.353673
C1orf145	0.848671	0.542483	0.639639
CAHM	0.968569	0.474974	0.490913
CCDC18-AS1	1.39505	0.79155	0.567709
CCNT2-AS1	0.925524	0.493027	0.533205
CDC37L1-AS1	19.1942	10.6213	0.553383
CHKB-CPT1B	0.974106	0.342561	0.352332
DLG3-AS1	0.546015	0	0.0018281
DRAIC	0.808013	0.51232	0.634502
DSCR8	2.04226	0.909894	0.445804
DYX1C1-CCPG1	0.860114	0	0.00116129
ENTPD1-AS1	0.757407	0.147257	0.195485
ENTPD3-AS1	0.699244	0.313372	0.448946
EPN2-IT1	0.516665	0.200744	0.389719
FLVCR1-AS1	0.759802	0.36426	0.480099
FUT8-AS1	4.72403	3.10847	0.658085
GATA3-AS1	6.67287	3.22072	0.482736
GBAT2	0.900264	0.286481	0.318975
GRIK1-AS2	0.632172	0.160868	0.255646
GSTT1-AS1	1.65201	0	0.000604957
HCG17	1.2455	0.603782	0.485184
HECTD2-AS1	0.543565	0.342643	0.631041
HLA-F-AS1	0.507445	0.239705	0.473414
HLTF-AS1	1.03676	0	0.000963614
HM13-AS1	1.33827	0.260959	0.195598
HOTAIRM1	1.43846	0.473461	0.32961
HRAT92	1.68286	1.05448	0.626822
ID2-AS1	2.28345	1.21972	0.534361
INE1	0.786874	0.393609	0.500853
LCMT1-AS1	0.607005	0.194554	0.321632
LINC00052	0.501051	0.171194	0.342981
LINC00176	0.846914	0.497406	0.587803
LINC00266-1	0.50444	0.294727	0.585088
LINC00618	2.6144	0.401905	0.154051
LINC01063	0.972349	0.432514	0.445384
LINC01137	4.22186	2.10331	0.498314
LINC01167	0.847555	0	0.00117847
LINC01351	0.696703	0.329207	0.473277
LINC01376	0.669172	0.380968	0.569955
LINC01431	0.62426	0.140706	0.226635
LINC01560	0.65601	0.431073	0.657635
LOC100049716	0.694768	0.359977	0.518818
LOC100129518	0.730043	0.133631	0.184163
LOC100129973	0.639714	0.275359	0.43133
LOC100130987	3.31201	1.71312	0.517391
LOC100133985	0.949642	0.18105	0.191502
LOC100289230	1.76748	0.929469	0.526141
LOC100289361	3.21984	1.67627	0.520755
LOC100499484-C9ORF174	0.580365	0.331696	0.572267
LOC100499489	0.540602	0.179203	0.332722
LOC100505874	22.8554	14.7	0.64319
LOC100506314	0.958385	0.42931	0.448527
LOC100507002	1.59114	0.626746	0.394278
LOC100996419	0.845983	0.440244	0.52096
LOC101927056	0.61259	0	0.00162975
LOC101927204	1.40069	0.786962	0.562151
LOC101927391	0.651819	0.34707	0.53318
LOC101927751	6.01216	3.11699	0.518528
LOC101927770	0.698923	0.332558	0.476564
LOC101927895	0.595074	0.259925	0.437739
LOC101928042	0.655148	0.216874	0.33205
LOC101928403	0.936967	0.32001	0.34224
LOC101928530	0.922846	0.360954	0.39179
LOC101928659	2.11763	1.27656	0.603012
LOC101928674	2.89134	1.88036	0.650463
LOC101928943	0.720686	0	0.00138564
LOC101929217	0.507573	0	0.00196629
LOC101929243	8.32288	4.35079	0.522808
LOC101929340	0.516653	0.120536	0.234783
LOC101929536	0.881104	0.39474	0.448632
LOC101929626	0.825375	0	0.0012101
LOC101929719	0.563005	0.182941	0.326134
LOC102723703	1.0032	0.122848	0.12333
LOC102724009	0.668848	0.318263	0.47662
LOC102724064	2.39236	1.22164	0.510847
LOC102724163	7.28142	4.34041	0.596149
LOC102724571	0.673511	0.223754	0.33321
LOC102724593	2.44061	1.42648	0.584647
LOC103091866	0.505163	0.17891	0.355439
LOC105370697	0.602069	0.176047	0.293577
LOC105371907	0.835744	0	0.00119511
LOC105372582	0.956965	0.523356	0.547364
LOC105372653	0.684672	0.165667	0.243071
LOC105372795	0.548193	0	0.00182085
LOC105378430	0.5082	0	0.00196386
LOC105378853	0.886621	0.125004	0.141957
LOC105379183	0.524604	0.343257	0.654974
LOC171391	1.77726	1.17603	0.6619
LOC284454	3.97	2.54884	0.642115
LOC388692	0.961836	0.418758	0.43596
LOC440934	0.9306	0.560885	0.60314
LOC643072	1.18549	0.652714	0.550965
LOC730101	1.35548	0.706098	0.521274
MED4-AS1	1.30142	0.217282	0.167597
MID1IP1-AS1	1.50353	0.749491	0.498821
MIR210HG	0.586806	0.336296	0.573822
MIR22HG	6.30748	3.5977	0.570454
MIR99AHG	0.89781	0.535674	0.597094
MSH5-SAPCD1	0.568966	0.0953582	0.16906
NEBL-AS1	0.957524	0.181965	0.190882
OGFR-AS1	0.506553	0.12138	0.241118
OLMALINC	3.73272	1.77027	0.474398
OPA1-AS1	0.595203	0.199575	0.336421
OVOL1-AS1	0.564796	0	0.00176742
PARD3-AS1	1.01672	0.452475	0.445579
PART1	0.883632	0.571788	0.647487
PIK3CD-AS2	0.543469	0.164337	0.303667
PPP1R26-AS1	1.18086	0.64936	0.550285
RAB11B-AS1	4.97049	3.18399	0.640651
RAD51-AS1	0.627752	0.250605	0.400166
RBFADN	0.621002	0.211024	0.340874
RORA-AS1	0.528724	0.30428	0.5763
RTEL1-TNFRSF6B	0.606776	0	0.00164534
SAMD12-AS1	1.09813	0.728471	0.66368
SAPCD1-AS1	0.711769	0.362987	0.510666
SEMA3F-AS1	0.697784	0.341671	0.490382
SRP14-AS1	0.943877	0.533073	0.56523
SYS1-DBNDD2	1.58263	0.648028	0.409836
TFAP2A-AS1	1.33469	0.733176	0.54966
TM4SF1-AS1	1.02183	0.449599	0.440541
TMEM44-AS1	1.40632	0.742327	0.528186
TNKS2-AS1	1.41482	0.926272	0.654936
TNRC6C-AS1	1.19289	0.499834	0.419498
TOLLIP-AS1	0.87511	0	0.00114141
TONSL-AS1	0.868364	0.190753	0.220567
TRAF3IP2-AS1	1.4974	0.62082	0.414989
TRIM52-AS1	7.12416	4.41021	0.619103
UBL7-AS1	5.0585	3.1713	0.626999
USP27X-AS1	0.601583	0.346563	0.576789
UTAT33	2.5793	0.900886	0.349528
VIM-AS1	0.759351	0.426595	0.562365
ZNF205-AS1	0.705849	0.292032	0.414561
ZNF213-AS1	0.714334	0.257043	0.360731
ZNF30-AS1	0.675925	0	0.00147727
ZNF32-AS2	0.610034	0.394646	0.647502
ZNF337-AS1	6.56447	3.19742	0.487158
ZNF670-ZNF695	0.753296	0.377808	0.502201
ZNF674-AS1	1.14241	0.673865	0.590221

## Sheet: Sheet5
#E2 induced lncRNAs (in at least three ER+ cell lines)
	cell line	CAMA-1			EFM-19			T-47D			HCC1500			MDA-MB-134-VI
gene_name	gene_type	log2FoldChange_CAMA-1	pvalue_CAMA-1	padj_CAMA-1	log2FoldChange_EFM-19	pvalue_EFM-19	padj_EFM-19	log2FoldChange_T-47D	pvalue_T-47D	padj_T-47D	log2FoldChange_HCC1500	pvalue_HCC1500	padj_HCC1500	log2FoldChange_MDA-MB-134-VI	pvalue_MDA-MB-134-VI	padj_MDA-MB-134-VI	CAMA-1	EFM-19	T-47D	HCC1500	MDA-MB-134-VI	cell line counts
AC022034.1	lncRNA	-1.20209	3.09184e-18	2.62712e-17	-2.25734	7.1531e-50	4.3304e-48	-1.24284	9.99402e-15	6.46511e-13	-0.808523	0.000170788	0.00090875	-0.687939	0.00688702	0.0254492	TRUE	TRUE	TRUE	TRUE	TRUE	5
AL035661.1	lncRNA	-0.86149	4.44874e-07	1.8786e-06	-1.15153	1.19343e-07	1.01627e-06	-0.665726	0.000810182	0.00726759	-0.99309	6.74188e-11	8.66427e-10	-0.627404	2.65336e-10	4.0898e-09	TRUE	TRUE	TRUE	TRUE	TRUE	5
AL137003.1	lncRNA	-1.38719	1.87215e-19	1.67372e-18	-0.480767	0.00039027	0.0018769	-0.889855	0.000249554	0.00266522	-1.50357	1.36498e-06	1.0607e-05	-2.36431	3.07307e-24	1.49498e-22	TRUE	TRUE	TRUE	TRUE	TRUE	5
LINC00963	lncRNA	-0.472236	1.9359e-06	7.71477e-06	-0.271158	0.00437067	0.0163822	-0.544088	0.000871036	0.00772527	-0.413165	0.000337314	0.00168237	-0.362955	1.7067e-06	1.55611e-05	TRUE	TRUE	TRUE	TRUE	TRUE	5
LINC01278	lncRNA	-0.609547	9.07479e-11	5.13756e-10	-0.555648	6.12076e-10	6.66884e-09	-0.688262	6.52187e-05	0.000851443	-0.607166	2.38105e-07	2.04602e-06	-0.31433	0.00272292	0.0114278	TRUE	TRUE	TRUE	TRUE	TRUE	5
NEAT1	lncRNA	-1.37996	1.07063e-29	1.40049e-28	-0.263753	3.66007e-07	2.93096e-06	-0.800996	1.08054e-14	6.90546e-13	-0.899406	6.54918e-65	7.999e-63	-0.441129	0.00415886	0.0164501	TRUE	TRUE	TRUE	TRUE	TRUE	5
AC068888.1	lncRNA	-0.195783	0.0694344	0.133074	-0.257858	0.00249137	0.00995216	-0.347885	0.00434939	0.0292711	-0.683156	1.97003e-12	2.93487e-11	-0.332103	0.00145812	0.00664319	FALSE	TRUE	TRUE	TRUE	TRUE	4
ATXN1-AS1	lncRNA	-1.28549	9.71779e-07	3.97561e-06	-0.597527	0.00565677	0.0204751	-0.484734	0.0305465	0.13451	-1.55962	0.00432238	0.0162039	-2.04656	1.49145e-07	1.60938e-06	TRUE	TRUE	FALSE	TRUE	TRUE	4
CD27-AS1	lncRNA	-0.697144	0.000122273	0.000399062	-0.237073	0.00335918	0.0130136	-0.551944	0.0129741	0.0704889	-0.530112	0.00010979	0.000609309	-0.332767	0.0012895	0.00597537	TRUE	TRUE	FALSE	TRUE	TRUE	4
CHASERR	lncRNA	-0.734345	8.74495e-11	4.95801e-10	-0.321666	3.31218e-05	0.000197524	-0.397264	0.00580829	0.0370445	-0.0624354	0.592601	0.754261	-0.285669	0.00409315	0.0162472	TRUE	TRUE	TRUE	FALSE	TRUE	4
ERVE-1	lncRNA	-1.31358	6.40126e-05	0.000216323	-2.20182	3.94329e-06	2.72387e-05	-0.468966	0.0305735	0.134562	-1.20194	0.000612393	0.00288355	-1.768	3.74798e-14	9.04145e-13	TRUE	TRUE	FALSE	TRUE	TRUE	4
FLJ20021	lncRNA	-1.19754	0.011246	0.0265083	-0.704623	0.00116174	0.00505025	-0.724875	0.00781713	0.0469117	-0.400507	0.0721529	0.171435	-0.672392	0.00525962	0.0201614	TRUE	TRUE	TRUE	FALSE	TRUE	4
FTX	lncRNA	-0.994153	2.41698e-59	6.23978e-58	-0.146241	0.0326103	0.0917175	-0.733584	1.84927e-06	3.50168e-05	-0.580348	1.57038e-08	1.55869e-07	-0.395032	0.000504918	0.00261995	TRUE	FALSE	TRUE	TRUE	TRUE	4
LINC02593	lncRNA	-0.857346	1.64203e-23	1.729e-22	0.150584	0.307024	0.508102	-0.830102	2.12527e-06	3.9721e-05	-0.582208	1.39686e-07	1.23275e-06	-0.491417	0.000766052	0.00380506	TRUE	FALSE	TRUE	TRUE	TRUE	4
MALAT1	lncRNA	-0.888463	2.5473e-25	2.85939e-24	-0.292457	0.0666748	0.164421	-0.451794	0.000491842	0.00474738	-0.299839	0.0133234	0.0422797	-0.44358	1.78761e-05	0.000132536	TRUE	FALSE	TRUE	TRUE	TRUE	4
MIR4435-2HG	lncRNA	-0.374585	0.00597487	0.0149643	-0.61204	0.000125567	0.000664063	-0.0669926	0.645078	0.846742	-0.675874	1.25937e-07	1.12069e-06	-0.530952	0.00399426	0.0159021	TRUE	TRUE	FALSE	TRUE	TRUE	4
SGMS1-AS1	lncRNA	-1.28421	0.000153521	0.000494441	-0.0416124	0.798286	0.896352	-0.634753	0.00255589	0.0190747	-0.875494	0.000178289	0.000945203	-0.631377	0.00562673	0.0213451	TRUE	FALSE	TRUE	TRUE	TRUE	4
ZBED5-AS1	lncRNA	-0.951057	0.00248566	0.00668556	-0.447765	0.0393626	0.106735	-0.833446	0.000283417	0.00297429	-0.613378	0.00285604	0.0112887	-0.413018	0.000123222	0.000742834	TRUE	FALSE	TRUE	TRUE	TRUE	4
AC004263.2	lncRNA	-0.828317	2.08891e-07	9.11445e-07	-0.437292	0.00074776	0.00339125	-0.504753	0.000663113	0.00613167	-0.489172	0.00549568	0.0199254	-0.0077591	0.685311	NA	TRUE	TRUE	TRUE	TRUE	FALSE	4
AC008771.1	lncRNA	-0.533748	4.65921e-14	3.23119e-13	-0.323455	0.00384441	0.01462	-0.365338	0.00218429	0.0167322	-0.357892	4.24509e-06	3.02815e-05	-0.0858048	0.265462	0.45549	TRUE	TRUE	TRUE	TRUE	FALSE	4
AC009088.3	lncRNA	-1.14246	3.24409e-16	2.51784e-15	-0.767337	1.85797e-09	1.93132e-08	-0.605688	0.00383799	0.0264356	-0.896279	1.44501e-13	2.38845e-12	0.00961989	0.644234	NA	TRUE	TRUE	TRUE	TRUE	FALSE	4
AC011472.3	lncRNA	-0.3537	2.47267e-05	8.78608e-05	-0.554803	6.9243e-07	5.33855e-06	-0.758043	1.4109e-06	2.74423e-05	-0.761413	2.90103e-12	4.2545e-11	-0.0184254	0.472347	NA	TRUE	TRUE	TRUE	TRUE	FALSE	4
AC067852.2	lncRNA	-0.53669	1.62953e-06	6.53251e-06	-1.06147	3.32011e-50	2.03141e-48	-0.476562	0.000361349	0.00364778	-0.431374	0.0039067	0.0148438	-0.171377	0.157689	0.315677	TRUE	TRUE	TRUE	TRUE	FALSE	4
AC073957.3	lncRNA	-1.04209	4.73046e-18	3.97794e-17	-0.552796	4.46127e-11	5.4515e-10	-0.40564	0.00250077	0.018731	-0.776341	9.52174e-06	6.44179e-05	-0.0799327	0.472649	0.66747	TRUE	TRUE	TRUE	TRUE	FALSE	4
AC087741.1	lncRNA	-0.848825	3.40161e-13	2.23906e-12	-0.19386	0.0113012	0.0374883	-0.448881	0.00262229	0.0194481	-0.716322	1.54559e-05	0.000100731	-0.0588442	0.50412	0.692999	TRUE	TRUE	TRUE	TRUE	FALSE	4
AC098848.1	lncRNA	-1.29258	1.09816e-17	9.11699e-17	-1.86403	1.9487e-08	1.81185e-07	-1.09644	1.5069e-05	0.000232098	-0.665044	0.00237742	0.00957912	NA	NA	NA	TRUE	TRUE	TRUE	TRUE	FALSE	4
AC099518.5	lncRNA	-1.15021	2.91245e-26	3.38395e-25	-0.649284	1.12774e-05	7.23478e-05	-0.724797	0.000440138	0.00432739	-1.74281	0.000923064	0.00416498	NA	NA	NA	TRUE	TRUE	TRUE	TRUE	FALSE	4
AL008726.1	lncRNA	-0.453553	0.00952392	0.0228712	-0.273047	0.0143234	0.0458078	-0.431864	0.00280879	0.0206095	-0.523141	5.07461e-07	4.1874e-06	NA	NA	NA	TRUE	TRUE	TRUE	TRUE	FALSE	4
AL157392.3	lncRNA	-0.666977	2.35086e-08	1.11702e-07	-0.399372	0.000803812	0.00362253	-0.530444	0.00103221	0.00890069	-0.460245	0.00108332	0.00482412	-0.144057	0.280605	0.473539	TRUE	TRUE	TRUE	TRUE	FALSE	4
AL162458.1	lncRNA	-0.936239	1.07992e-05	3.99488e-05	-0.469183	0.000660851	0.00303392	-0.500879	0.00152824	0.012383	-0.703108	5.51324e-05	0.000327195	0.0247125	0.849693	0.920425	TRUE	TRUE	TRUE	TRUE	FALSE	4
AL353622.1	lncRNA	-1.51969	1.98119e-05	7.12257e-05	-0.847539	0.00187702	0.00774272	-1.13524	1.65251e-09	5.41129e-08	-1.49271	2.02269e-09	2.2121e-08	-0.00124752	0.983054	NA	TRUE	TRUE	TRUE	TRUE	FALSE	4
AL355994.3	lncRNA	-1.88555	4.01282e-10	2.17478e-09	-0.926116	2.48647e-06	1.76216e-05	-1.14498	2.68841e-06	4.92016e-05	-0.932909	0.00777975	0.0266373	NA	NA	NA	TRUE	TRUE	TRUE	TRUE	FALSE	4
AL499602.1	lncRNA	-0.341971	0.00697114	0.0172365	-0.534255	0.0025358	0.0101132	-1.13298	2.20044e-08	6.11838e-07	-0.376934	0.00899476	0.0301269	0.211334	0.107863	0.237011	TRUE	TRUE	TRUE	TRUE	FALSE	4
AL592430.1	lncRNA	-0.661277	8.50078e-06	3.18075e-05	-0.977348	2.93643e-07	2.3803e-06	-0.734068	0.000716449	0.0065409	-0.720969	0.00278218	0.0110185	0.00678948	0.707893	NA	TRUE	TRUE	TRUE	TRUE	FALSE	4
AP002490.1	lncRNA	-0.613906	5.94047e-29	7.51422e-28	-0.213178	7.16296e-06	4.72456e-05	-0.611079	9.44256e-07	1.88482e-05	-0.431068	5.63026e-18	1.24598e-16	-0.0449326	0.519173	NA	TRUE	TRUE	TRUE	TRUE	FALSE	4
ATP1A1-AS1	lncRNA	-1.06406	3.48485e-166	3.06777e-164	-0.283189	4.24547e-08	3.80169e-07	-0.423258	0.000202067	0.00224426	-0.468161	2.06926e-12	3.07697e-11	-0.40916	0.0257323	0.075998	TRUE	TRUE	TRUE	TRUE	FALSE	4
DDIT4-AS1	lncRNA	-2.66719	1.89609e-161	1.58356e-159	-1.08081	2.74424e-32	1.03242e-30	-1.74209	3.63933e-13	1.93556e-11	-1.60825	3.11622e-08	2.97669e-07	-0.0219252	0.407234	NA	TRUE	TRUE	TRUE	TRUE	FALSE	4
KRT7-AS	lncRNA	-0.951011	9.49484e-84	3.57529e-82	-0.498922	1.76546e-18	3.57943e-17	-0.543297	0.000637401	0.00592503	-0.502834	0.000149901	0.00080977	0.0104582	0.796167	NA	TRUE	TRUE	TRUE	TRUE	FALSE	4
PPP3CB-AS1	lncRNA	-0.512189	0.000194275	0.000618357	-0.368519	0.00289777	0.011406	-0.590699	0.000318311	0.00328003	-0.665969	0.000853371	0.0038889	-0.0362825	0.744505	0.861324	TRUE	TRUE	TRUE	TRUE	FALSE	4
PXN-AS1	lncRNA	-0.888345	1.88917e-32	2.70081e-31	-0.464079	2.94556e-14	4.6081e-13	-0.794503	9.46942e-10	3.2345e-08	-0.502533	1.05641e-08	1.0725e-07	0.0133921	0.91903	0.958911	TRUE	TRUE	TRUE	TRUE	FALSE	4
SPINT1-AS1	lncRNA	-0.588864	1.99197e-07	8.70314e-07	-0.375607	0.0107533	0.0359413	-0.491234	0.0036844	0.0256339	-0.494283	0.010969	0.0356934	-0.0654361	0.538778	0.720153	TRUE	TRUE	TRUE	TRUE	FALSE	4
TGFB3-AS1	lncRNA	-1.24037	2.44867e-14	1.72448e-13	-1.59148	2.62961e-09	2.68155e-08	-0.817107	0.00015275	0.00177098	-0.756181	0.0141159	0.0443897	0.00757121	0.687644	NA	TRUE	TRUE	TRUE	TRUE	FALSE	4
VIPR1-AS1	lncRNA	-1.87029	4.12159e-33	5.98872e-32	-0.895761	6.16745e-06	4.12274e-05	-0.850914	2.34308e-05	0.000343529	-0.646629	0.00178671	0.00748948	0.016349	0.474251	NA	TRUE	TRUE	TRUE	TRUE	FALSE	4
AC005332.6	lncRNA	-0.238711	0.000150129	0.000484073	-0.328941	0.000579741	0.00269975	-0.0909475	0.39923	0.678762	-0.0929281	0.2359	0.417569	-0.386142	2.23233e-07	2.34491e-06	TRUE	TRUE	FALSE	FALSE	TRUE	3
AC005670.3	lncRNA	-0.786298	3.25761e-09	1.64846e-08	-0.168121	0.321381	0.523267	-0.113295	0.397147	0.676834	-0.406271	0.0069452	0.024152	-0.463985	0.000190292	0.0011031	TRUE	FALSE	FALSE	TRUE	TRUE	3
AC008268.1	lncRNA	-1.96835	6.13486e-40	1.06667e-38	-0.0126797	0.622665	NA	NA	NA	NA	-0.933854	0.00054248	0.00258478	-0.549122	6.29503e-09	8.18469e-08	TRUE	FALSE	FALSE	TRUE	TRUE	3
AC073508.3	lncRNA	-0.453945	0.0029592	0.00785543	-0.821791	3.17605e-06	2.21975e-05	-0.236657	0.143042	0.380844	-0.473008	0.045119	0.11723	-0.518864	6.0027e-05	0.000392926	TRUE	TRUE	FALSE	FALSE	TRUE	3
AC093001.1	lncRNA	-1.49702	7.09033e-161	5.87145e-159	-0.359671	0.0331134	0.0928742	-0.488484	0.0259282	0.119009	-1.14343	5.12696e-31	2.21109e-29	-2.58904	4.06333e-05	0.000275843	TRUE	FALSE	FALSE	TRUE	TRUE	3
AC127526.5	lncRNA	-1.33101	2.3322e-06	9.21331e-06	-0.115561	0.187908	NA	-1.25983	0.000955434	0.00835667	-0.162418	0.391856	0.587105	-0.657193	0.00117846	0.00552197	TRUE	FALSE	TRUE	FALSE	TRUE	3
ATP2B1-AS1	lncRNA	-0.790237	0.0143301	0.032998	-0.651024	0.0133105	0.0431381	-0.0796489	0.514051	0.764205	-0.271332	0.193487	0.362674	-1.16078	0.00325217	0.0133111	TRUE	TRUE	FALSE	FALSE	TRUE	3
BAIAP2-DT	lncRNA	-0.903229	2.18591e-23	2.29303e-22	-0.1382	0.234296	0.421101	-0.250106	0.0869253	0.276908	-0.312111	0.000362269	0.00179619	-0.349385	4.22519e-05	0.00028485	TRUE	FALSE	FALSE	TRUE	TRUE	3
BX324167.1	lncRNA	-1.26451	0.0106311	0.0252238	-0.268764	0.0267355	NA	-2.15912	0.000261082	0.00277153	-0.292142	0.121691	0.256901	-0.479518	0.000402582	0.00214053	TRUE	FALSE	TRUE	FALSE	TRUE	3
CYTOR	lncRNA	-0.549899	0.0332319	0.0701352	-1.0034	0.000102106	0.000551527	0.0624536	0.653195	0.851496	-0.624288	0.011264	0.0365418	-0.921758	1.80249e-05	0.000133505	FALSE	TRUE	FALSE	TRUE	TRUE	3
EBLN3P	lncRNA	-0.428531	1.85471e-15	1.38082e-14	-0.0366201	0.518583	0.707787	-0.299949	0.0128848	0.0701757	-0.395063	8.13848e-08	7.42816e-07	-0.218762	0.00139394	0.00638935	TRUE	FALSE	FALSE	TRUE	TRUE	3
EPB41L4A-AS1	lncRNA	-0.367589	0.00246057	0.00662354	0.0482059	0.691132	0.832637	-0.173541	0.211939	0.48304	-0.320011	0.00117844	0.00520427	-1.13056	2.63106e-16	7.62904e-15	TRUE	FALSE	FALSE	TRUE	TRUE	3
KDM4A-AS1	lncRNA	-0.685499	5.50818e-05	0.00018757	-0.270062	0.022304	0.0667489	-0.112996	0.451488	0.72187	-0.521719	0.000693401	0.0032317	-1.6665	1.37573e-05	0.000105421	TRUE	FALSE	FALSE	TRUE	TRUE	3
LBX2-AS1	lncRNA	-0.397346	0.230079	0.360688	-0.723498	1.92003e-06	1.38702e-05	0.0170785	0.670379	NA	-0.651441	0.000157133	0.000843668	-0.698888	5.69662e-05	0.000374902	FALSE	TRUE	FALSE	TRUE	TRUE	3
LINC01137	lncRNA	-1.55905	1.02786e-15	7.77379e-15	-0.56496	0.00562614	0.0203897	-0.597024	0.014408	0.0763719	-0.57064	0.0232627	0.0676857	-0.643144	0.00209723	0.00911537	TRUE	TRUE	FALSE	FALSE	TRUE	3
MKLN1-AS	lncRNA	-0.650001	0.00862497	0.0208896	-0.0237004	0.880155	0.942483	-0.362984	0.0603761	0.216444	-0.724369	0.00592786	0.0211757	-0.772412	7.62307e-05	0.00048787	TRUE	FALSE	FALSE	TRUE	TRUE	3
TM4SF1-AS1	lncRNA	-1.56921	7.54811e-09	3.71382e-08	0.0310959	0.540354	NA	-0.042702	0.358833	NA	-1.11584	0.00814701	0.0276345	-1.67249	3.03429e-06	2.64156e-05	TRUE	FALSE	FALSE	TRUE	TRUE	3
TRAM2-AS1	lncRNA	-0.410946	0.00480559	0.0122717	-0.422819	0.0103459	0.034762	-0.245233	0.143649	0.381612	-0.255703	0.18061	0.344183	-0.329701	0.0127153	0.0425968	TRUE	TRUE	FALSE	FALSE	TRUE	3
LINC02568	lncRNA	3.27175	5.00003e-06	1.91975e-05	3.14546	2.20579e-16	4.00889e-15	2.99747	1.42398e-05	0.000220828	0.127536	0.256615	NA	0.145418	0.180207	0.348169	TRUE	TRUE	TRUE	FALSE	FALSE	3
ABALON	lncRNA	-0.590812	6.74951e-17	5.4104e-16	-0.464875	9.06062e-13	1.27479e-11	-0.265048	0.0193945	0.0959373	-0.396411	0.000520218	0.00248833	-0.00304146	0.933595	NA	TRUE	TRUE	FALSE	TRUE	FALSE	3
AC003102.1	lncRNA	-1.13693	1.15856e-07	5.18118e-07	-0.355737	0.0845419	0.197651	-0.829895	9.99035e-05	0.00122079	-0.87325	1.20961e-06	9.44549e-06	0.0272705	0.830181	0.909554	TRUE	FALSE	TRUE	TRUE	FALSE	3
AC005697.2	lncRNA	-1.39941	4.95562e-05	0.000169908	-0.691035	0.00684443	0.0242432	-0.759497	0.00354215	0.0248515	-0.192247	0.262541	0.448884	NA	NA	NA	TRUE	TRUE	TRUE	FALSE	FALSE	3
AC006435.2	lncRNA	-0.625462	1.37922e-05	5.03534e-05	-0.340734	0.0015365	0.00648432	-0.300682	0.0525829	0.198142	-0.575651	0.00296843	0.0116695	-0.00622734	0.829215	NA	TRUE	TRUE	FALSE	TRUE	FALSE	3
AC007563.2	lncRNA	-0.843423	6.75972e-69	2.05451e-67	0.762304	1.21637e-67	1.13043e-65	-0.497086	0.000313804	0.00324152	-0.460682	7.37995e-05	0.000426125	-0.0060165	0.845729	NA	TRUE	FALSE	TRUE	TRUE	FALSE	3
AC008105.1	lncRNA	-0.453772	0.0146243	0.0336042	-0.470981	0.0182002	0.0563913	-0.911902	1.40529e-06	2.73954e-05	-0.840041	0.00375694	0.0143703	-0.00347852	0.968515	0.984113	TRUE	FALSE	TRUE	TRUE	FALSE	3
AC008945.1	lncRNA	-1.21306	1.10775e-10	6.21732e-10	0.0725038	0.556282	0.739659	-0.540598	0.00483816	0.0319633	-0.668725	1.31696e-05	8.65001e-05	NA	NA	NA	TRUE	FALSE	TRUE	TRUE	FALSE	3
AC009690.2	lncRNA	-0.57115	2.50007e-07	1.08407e-06	-0.380304	1.76341e-05	0.000110369	0.0355031	0.791807	0.919636	-0.507432	1.66828e-06	1.27411e-05	0.00378793	0.938074	NA	TRUE	TRUE	FALSE	TRUE	FALSE	3
AC010329.1	lncRNA	-1.54717	6.28891e-06	2.38556e-05	-0.0346886	0.745151	0.867944	-0.73533	0.00810226	0.0482936	-1.34847	2.60851e-09	2.81811e-08	-0.285043	0.0539647	0.137835	TRUE	FALSE	TRUE	TRUE	FALSE	3
AC010883.3	lncRNA	-1.56908	2.97123e-100	1.35039e-98	-1.22006	7.06195e-129	1.36423e-126	-1.03286	1.808e-10	6.9551e-09	0.0435234	0.806881	0.896783	0.0369587	0.596367	NA	TRUE	TRUE	TRUE	FALSE	FALSE	3
AC018362.1	lncRNA	-0.921768	3.19494e-34	4.79192e-33	-0.401261	2.65736e-05	0.00016127	-0.202148	0.101102	0.305153	-0.623783	1.28845e-05	8.47313e-05	-0.0375332	0.226941	NA	TRUE	TRUE	FALSE	TRUE	FALSE	3
AC099314.1	lncRNA	-0.132915	0.427116	0.575307	-0.708788	3.80131e-12	5.08212e-11	-0.391647	0.00455913	0.0304371	-0.312274	0.000425272	0.0020726	-0.0060165	0.845729	NA	FALSE	TRUE	TRUE	TRUE	FALSE	3
AC108134.1	lncRNA	-0.685946	3.8519e-07	1.63683e-06	-0.344436	0.00385089	0.0146391	0.0359247	0.802332	0.924779	-0.856761	5.95471e-07	4.87527e-06	-0.0248227	0.51605	NA	TRUE	TRUE	FALSE	TRUE	FALSE	3
AC110619.1	lncRNA	-1.04908	2.07354e-07	9.05141e-07	-0.858333	8.62153e-27	2.67563e-25	-0.826336	2.07415e-07	4.66948e-06	-0.00585538	0.967197	0.985741	-0.0530451	0.648557	0.79763	TRUE	TRUE	TRUE	FALSE	FALSE	3
AC138150.1	lncRNA	-0.96525	1.44407e-13	9.72838e-13	-0.463128	0.00771904	0.0269524	-1.14066	5.54308e-06	9.48728e-05	-0.322337	0.102723	0.226544	-0.0041002	0.916553	NA	TRUE	TRUE	TRUE	FALSE	FALSE	3
ADIRF-AS1	lncRNA	-0.748565	4.73641e-29	6.01845e-28	-0.278096	3.24611e-05	0.000193854	-0.430845	0.000118216	0.00141297	-0.169738	0.0962527	0.215692	-0.172367	0.199904	0.374547	TRUE	TRUE	TRUE	FALSE	FALSE	3
AL035661.2	lncRNA	-0.371851	0.0110828	0.0261868	-0.52478	0.00637784	0.0227263	-0.0573216	0.689871	0.870315	-0.520045	0.0022032	0.00896979	0.0132625	0.680819	NA	TRUE	TRUE	FALSE	TRUE	FALSE	3
AL133367.1	lncRNA	-0.945262	0.00150756	0.0041939	-0.358464	0.0799341	0.189116	-0.812171	4.95862e-05	0.00066376	-0.842762	1.34818e-06	1.04815e-05	0.0790584	0.455317	0.651349	TRUE	FALSE	TRUE	TRUE	FALSE	3
AL139423.1	lncRNA	-0.63719	2.75094e-12	1.71434e-11	-0.313024	0.00629496	0.0224682	-0.902536	1.88625e-07	4.30767e-06	-0.1436	0.274293	0.463075	-0.00685837	0.74096	NA	TRUE	TRUE	TRUE	FALSE	FALSE	3
AL157871.1	lncRNA	-0.644365	2.56055e-09	1.30791e-08	-0.367889	0.00135354	0.00578458	-0.288006	0.0641351	0.225583	-0.49242	0.000776504	0.00357836	0.00156627	0.918797	NA	TRUE	TRUE	FALSE	TRUE	FALSE	3
AL592148.3	lncRNA	-0.622616	0.000451471	0.00136517	-0.427863	0.00221427	0.0089471	-0.440436	0.020516	0.0999162	-0.619003	0.00194927	0.00806735	0.00740729	0.940871	0.969722	TRUE	TRUE	FALSE	TRUE	FALSE	3
ATP2C2-AS1	lncRNA	-0.482749	9.5741e-05	0.00031654	-1.27259	0.00050744	0.00239156	-0.0167178	0.904602	0.966563	-0.789223	9.24216e-07	7.33141e-06	0.0113927	0.660976	NA	TRUE	TRUE	FALSE	TRUE	FALSE	3
BMF-AS1	lncRNA	-3.21463	1.08084e-45	2.14663e-44	-0.699059	0.0142406	0.0455768	-0.172234	0.176699	0.433314	-1.59151	0.000168569	0.000898733	-0.0060165	0.845729	NA	TRUE	TRUE	FALSE	TRUE	FALSE	3
CCDC18-AS1	lncRNA	-1.00121	1.89579e-39	3.24425e-38	-0.173293	0.119602	0.25762	-0.577047	0.00020753	0.00229202	-0.650062	0.00321813	0.0125311	-0.0506239	0.680414	0.820832	TRUE	FALSE	TRUE	TRUE	FALSE	3
CERS6-AS1	lncRNA	-0.199492	0.000353034	0.00108225	0.131847	0.165308	0.327171	-0.333865	0.00744587	0.0450613	-0.295771	0.000131163	0.00071747	0.0354594	0.633928	NA	TRUE	FALSE	TRUE	TRUE	FALSE	3
DRAIC	lncRNA	-2.18883	2.31536e-15	1.71724e-14	-1.6969	1.83794e-06	1.33276e-05	-0.0410224	0.587583	NA	-2.2828	1.65619e-20	4.22631e-19	-0.487912	0.0216304	0.065808	TRUE	TRUE	FALSE	TRUE	FALSE	3
HOTAIR	lncRNA	-0.769175	1.67414e-08	8.03088e-08	-0.425506	0.00208008	0.00848088	-0.361848	0.0214555	0.103453	-0.707952	5.78864e-06	4.03741e-05	NA	NA	NA	TRUE	TRUE	FALSE	TRUE	FALSE	3
KCNMA1-AS1	lncRNA	-0.987888	5.12154e-05	0.000175106	-1.33321	4.22629e-08	3.78846e-07	-0.438603	0.0400797	0.162878	-1.08554	6.67557e-05	0.000389388	NA	NA	NA	TRUE	TRUE	FALSE	TRUE	FALSE	3
LINC00174	lncRNA	-0.717838	6.15635e-06	2.33755e-05	-0.34262	0.0270544	0.0784262	-0.528819	0.00790099	0.0473432	-0.949888	0.000173254	0.000920036	-0.303304	0.0702903	0.169871	TRUE	FALSE	TRUE	TRUE	FALSE	3
LINC00472	lncRNA	-0.849392	7.15539e-11	4.08644e-10	-0.0229161	0.753779	NA	-1.11827	2.36287e-08	6.51312e-07	-0.814278	0.00136939	0.00591689	-0.0779285	0.408525	0.60719	TRUE	FALSE	TRUE	TRUE	FALSE	3
LINC01089	lncRNA	-0.903476	0.000358627	0.00109836	-0.0284855	0.788815	0.89148	-0.48406	0.00604534	0.0381268	-0.831778	1.58737e-05	0.00010316	-0.288897	0.0789455	0.185912	TRUE	FALSE	TRUE	TRUE	FALSE	3
LINC01139	lncRNA	NA	NA	NA	-0.442039	0.0117039	0.038675	-0.690064	8.24356e-05	0.00104105	-0.727091	2.56329e-06	1.90226e-05	NA	NA	NA	FALSE	TRUE	TRUE	TRUE	FALSE	3
LINC02021	lncRNA	-2.10301	4.93327e-06	1.89599e-05	-0.78347	0.0108686	0.0362562	0.0109556	0.901944	NA	-1.68998	0.00567371	0.0204596	-0.149377	0.136702	0.283696	TRUE	TRUE	FALSE	TRUE	FALSE	3
MIR29B2CHG	lncRNA	-0.986668	0.000479286	0.00144436	-0.369738	0.00373417	0.0142607	-0.256709	0.110723	0.323058	-0.625573	0.0106006	0.0346778	-0.0972747	0.461279	0.65731	TRUE	TRUE	FALSE	TRUE	FALSE	3
NRSN2-AS1	lncRNA	-1.26809	6.9411e-16	5.29262e-15	-0.220116	0.152345	0.308513	-0.734475	0.000716024	0.00654078	-0.532438	0.0138691	0.0436907	-0.249646	0.106629	0.234934	TRUE	FALSE	TRUE	TRUE	FALSE	3
PCAT1	lncRNA	-0.449575	1.22566e-08	5.94371e-08	-0.764252	1.05311e-17	2.05285e-16	0.237611	0.10026	0.303503	-0.450461	5.2739e-05	0.000313923	-0.142715	0.190328	0.361897	TRUE	TRUE	FALSE	TRUE	FALSE	3
PCAT6	lncRNA	-1.81873	0.000269292	0.000839802	0.031924	0.814929	0.9048	-0.817725	0.00440071	0.0295369	-0.968945	0.00470552	0.0173916	-0.0208343	0.870513	0.932815	TRUE	FALSE	TRUE	TRUE	FALSE	3
PCAT7	lncRNA	-1.05038	1.77275e-08	8.48515e-08	-0.679913	2.42842e-12	3.31364e-11	-0.353565	0.039218	0.160626	-0.691639	1.04662e-10	1.31857e-09	-0.284325	0.0183612	0.0575724	TRUE	TRUE	FALSE	TRUE	FALSE	3
PINK1-AS	lncRNA	-0.964832	9.05048e-30	1.19027e-28	-0.447049	8.35783e-05	0.000459828	-0.0971967	0.480651	0.74123	-0.540373	2.88783e-05	0.000180842	0.204157	0.115117	0.249137	TRUE	TRUE	FALSE	TRUE	FALSE	3
RAB11B-AS1	lncRNA	-0.816137	2.26793e-06	8.97573e-06	-0.385499	0.0110275	0.036715	-0.542961	0.0058794	0.0373553	-0.278296	0.116104	0.247953	-0.107797	0.283759	0.476883	TRUE	TRUE	TRUE	FALSE	FALSE	3
RAD51-AS1	lncRNA	-0.901959	7.21439e-05	0.000241671	-0.249145	0.0968641	0.219777	-0.631332	0.00217658	0.0166811	-0.732744	0.00666844	0.0233366	0.00993114	0.937155	0.968028	TRUE	FALSE	TRUE	TRUE	FALSE	3
SNHG11	lncRNA	-0.445638	0.000346065	0.00106239	-0.295851	0.015574	0.0492806	-0.228882	0.150318	0.392939	-0.604252	0.00093888	0.00422919	-0.132022	0.309008	0.505306	TRUE	TRUE	FALSE	TRUE	FALSE	3
TFAP2A-AS2	lncRNA	-0.752816	1.67999e-22	1.70911e-21	-0.056321	0.54611	0.731137	-0.683693	4.17021e-05	0.000572736	-0.615493	3.52647e-05	0.000218273	-0.347998	0.0495713	0.129021	TRUE	FALSE	TRUE	TRUE	FALSE	3
THBS3-AS1	lncRNA	-1.34704	4.59608e-40	8.04128e-39	-0.516835	3.95306e-07	3.1509e-06	-0.32176	0.0361899	0.151619	-0.75199	8.12384e-05	0.000464883	0.0318519	0.591306	NA	TRUE	TRUE	FALSE	TRUE	FALSE	3
ZNF350-AS1	lncRNA	-0.951761	0.00563692	0.014187	-1.72053	0	0	-1.25745	0.000143732	0.00167624	-0.157563	0.350633	0.545772	-0.0638923	0.482408	0.675815	TRUE	TRUE	TRUE	FALSE	FALSE	3

## Sheet: Sheet6
#E2 repressed lncRNAs (in at least three ER+ cell lines)
	cell line	CAMA-1			EFM-19			T-47D			HCC1500			MDA-MB-134-VI
gene_name	gene_type	log2FoldChange_CAMA-1	pvalue_CAMA-1	padj_CAMA-1	log2FoldChange_EFM-19	pvalue_EFM-19	padj_EFM-19	log2FoldChange_T-47D	pvalue_T-47D	padj_T-47D	log2FoldChange_HCC1500	pvalue_HCC1500	padj_HCC1500	log2FoldChange_MDA-MB-134-VI	pvalue_MDA-MB-134-VI	padj_MDA-MB-134-VI	CAMA-1	EFM-19	T-47D	HCC1500	MDA-MB-134-VI	cell line counts
AC022034.1	lncRNA	-1.20209	3.09184e-18	2.62712e-17	-2.25734	7.1531e-50	4.3304e-48	-1.24284	9.99402e-15	6.46511e-13	-0.808523	0.000170788	0.00090875	-0.687939	0.00688702	0.0254492	TRUE	TRUE	TRUE	TRUE	TRUE	5
AL035661.1	lncRNA	-0.86149	4.44874e-07	1.8786e-06	-1.15153	1.19343e-07	1.01627e-06	-0.665726	0.000810182	0.00726759	-0.99309	6.74188e-11	8.66427e-10	-0.627404	2.65336e-10	4.0898e-09	TRUE	TRUE	TRUE	TRUE	TRUE	5
AL137003.1	lncRNA	-1.38719	1.87215e-19	1.67372e-18	-0.480767	0.00039027	0.0018769	-0.889855	0.000249554	0.00266522	-1.50357	1.36498e-06	1.0607e-05	-2.36431	3.07307e-24	1.49498e-22	TRUE	TRUE	TRUE	TRUE	TRUE	5
LINC00963	lncRNA	-0.472236	1.9359e-06	7.71477e-06	-0.271158	0.00437067	0.0163822	-0.544088	0.000871036	0.00772527	-0.413165	0.000337314	0.00168237	-0.362955	1.7067e-06	1.55611e-05	TRUE	TRUE	TRUE	TRUE	TRUE	5
LINC01278	lncRNA	-0.609547	9.07479e-11	5.13756e-10	-0.555648	6.12076e-10	6.66884e-09	-0.688262	6.52187e-05	0.000851443	-0.607166	2.38105e-07	2.04602e-06	-0.31433	0.00272292	0.0114278	TRUE	TRUE	TRUE	TRUE	TRUE	5
NEAT1	lncRNA	-1.37996	1.07063e-29	1.40049e-28	-0.263753	3.66007e-07	2.93096e-06	-0.800996	1.08054e-14	6.90546e-13	-0.899406	6.54918e-65	7.999e-63	-0.441129	0.00415886	0.0164501	TRUE	TRUE	TRUE	TRUE	TRUE	5
AC004263.2	lncRNA	-0.828317	2.08891e-07	9.11445e-07	-0.437292	0.00074776	0.00339125	-0.504753	0.000663113	0.00613167	-0.489172	0.00549568	0.0199254	-0.0077591	0.685311	NA	TRUE	TRUE	TRUE	TRUE	FALSE	4
AC008771.1	lncRNA	-0.533748	4.65921e-14	3.23119e-13	-0.323455	0.00384441	0.01462	-0.365338	0.00218429	0.0167322	-0.357892	4.24509e-06	3.02815e-05	-0.0858048	0.265462	0.45549	TRUE	TRUE	TRUE	TRUE	FALSE	4
AC009088.3	lncRNA	-1.14246	3.24409e-16	2.51784e-15	-0.767337	1.85797e-09	1.93132e-08	-0.605688	0.00383799	0.0264356	-0.896279	1.44501e-13	2.38845e-12	0.00961989	0.644234	NA	TRUE	TRUE	TRUE	TRUE	FALSE	4
AC011472.3	lncRNA	-0.3537	2.47267e-05	8.78608e-05	-0.554803	6.9243e-07	5.33855e-06	-0.758043	1.4109e-06	2.74423e-05	-0.761413	2.90103e-12	4.2545e-11	-0.0184254	0.472347	NA	TRUE	TRUE	TRUE	TRUE	FALSE	4
AC067852.2	lncRNA	-0.53669	1.62953e-06	6.53251e-06	-1.06147	3.32011e-50	2.03141e-48	-0.476562	0.000361349	0.00364778	-0.431374	0.0039067	0.0148438	-0.171377	0.157689	0.315677	TRUE	TRUE	TRUE	TRUE	FALSE	4
AC068888.1	lncRNA	-0.195783	0.0694344	0.133074	-0.257858	0.00249137	0.00995216	-0.347885	0.00434939	0.0292711	-0.683156	1.97003e-12	2.93487e-11	-0.332103	0.00145812	0.00664319	FALSE	TRUE	TRUE	TRUE	TRUE	4
AC073957.3	lncRNA	-1.04209	4.73046e-18	3.97794e-17	-0.552796	4.46127e-11	5.4515e-10	-0.40564	0.00250077	0.018731	-0.776341	9.52174e-06	6.44179e-05	-0.0799327	0.472649	0.66747	TRUE	TRUE	TRUE	TRUE	FALSE	4
AC087741.1	lncRNA	-0.848825	3.40161e-13	2.23906e-12	-0.19386	0.0113012	0.0374883	-0.448881	0.00262229	0.0194481	-0.716322	1.54559e-05	0.000100731	-0.0588442	0.50412	0.692999	TRUE	TRUE	TRUE	TRUE	FALSE	4
AC098848.1	lncRNA	-1.29258	1.09816e-17	9.11699e-17	-1.86403	1.9487e-08	1.81185e-07	-1.09644	1.5069e-05	0.000232098	-0.665044	0.00237742	0.00957912	NA	NA	NA	TRUE	TRUE	TRUE	TRUE	FALSE	4
AC099518.5	lncRNA	-1.15021	2.91245e-26	3.38395e-25	-0.649284	1.12774e-05	7.23478e-05	-0.724797	0.000440138	0.00432739	-1.74281	0.000923064	0.00416498	NA	NA	NA	TRUE	TRUE	TRUE	TRUE	FALSE	4
AL008726.1	lncRNA	-0.453553	0.00952392	0.0228712	-0.273047	0.0143234	0.0458078	-0.431864	0.00280879	0.0206095	-0.523141	5.07461e-07	4.1874e-06	NA	NA	NA	TRUE	TRUE	TRUE	TRUE	FALSE	4
AL157392.3	lncRNA	-0.666977	2.35086e-08	1.11702e-07	-0.399372	0.000803812	0.00362253	-0.530444	0.00103221	0.00890069	-0.460245	0.00108332	0.00482412	-0.144057	0.280605	0.473539	TRUE	TRUE	TRUE	TRUE	FALSE	4
AL162458.1	lncRNA	-0.936239	1.07992e-05	3.99488e-05	-0.469183	0.000660851	0.00303392	-0.500879	0.00152824	0.012383	-0.703108	5.51324e-05	0.000327195	0.0247125	0.849693	0.920425	TRUE	TRUE	TRUE	TRUE	FALSE	4
AL353622.1	lncRNA	-1.51969	1.98119e-05	7.12257e-05	-0.847539	0.00187702	0.00774272	-1.13524	1.65251e-09	5.41129e-08	-1.49271	2.02269e-09	2.2121e-08	-0.00124752	0.983054	NA	TRUE	TRUE	TRUE	TRUE	FALSE	4
AL355994.3	lncRNA	-1.88555	4.01282e-10	2.17478e-09	-0.926116	2.48647e-06	1.76216e-05	-1.14498	2.68841e-06	4.92016e-05	-0.932909	0.00777975	0.0266373	NA	NA	NA	TRUE	TRUE	TRUE	TRUE	FALSE	4
AL499602.1	lncRNA	-0.341971	0.00697114	0.0172365	-0.534255	0.0025358	0.0101132	-1.13298	2.20044e-08	6.11838e-07	-0.376934	0.00899476	0.0301269	0.211334	0.107863	0.237011	TRUE	TRUE	TRUE	TRUE	FALSE	4
AL592430.1	lncRNA	-0.661277	8.50078e-06	3.18075e-05	-0.977348	2.93643e-07	2.3803e-06	-0.734068	0.000716449	0.0065409	-0.720969	0.00278218	0.0110185	0.00678948	0.707893	NA	TRUE	TRUE	TRUE	TRUE	FALSE	4
AP002490.1	lncRNA	-0.613906	5.94047e-29	7.51422e-28	-0.213178	7.16296e-06	4.72456e-05	-0.611079	9.44256e-07	1.88482e-05	-0.431068	5.63026e-18	1.24598e-16	-0.0449326	0.519173	NA	TRUE	TRUE	TRUE	TRUE	FALSE	4
ATP1A1-AS1	lncRNA	-1.06406	3.48485e-166	3.06777e-164	-0.283189	4.24547e-08	3.80169e-07	-0.423258	0.000202067	0.00224426	-0.468161	2.06926e-12	3.07697e-11	-0.40916	0.0257323	0.075998	TRUE	TRUE	TRUE	TRUE	FALSE	4
ATXN1-AS1	lncRNA	-1.28549	9.71779e-07	3.97561e-06	-0.597527	0.00565677	0.0204751	-0.484734	0.0305465	0.13451	-1.55962	0.00432238	0.0162039	-2.04656	1.49145e-07	1.60938e-06	TRUE	TRUE	FALSE	TRUE	TRUE	4
CD27-AS1	lncRNA	-0.697144	0.000122273	0.000399062	-0.237073	0.00335918	0.0130136	-0.551944	0.0129741	0.0704889	-0.530112	0.00010979	0.000609309	-0.332767	0.0012895	0.00597537	TRUE	TRUE	FALSE	TRUE	TRUE	4
CHASERR	lncRNA	-0.734345	8.74495e-11	4.95801e-10	-0.321666	3.31218e-05	0.000197524	-0.397264	0.00580829	0.0370445	-0.0624354	0.592601	0.754261	-0.285669	0.00409315	0.0162472	TRUE	TRUE	TRUE	FALSE	TRUE	4
DDIT4-AS1	lncRNA	-2.66719	1.89609e-161	1.58356e-159	-1.08081	2.74424e-32	1.03242e-30	-1.74209	3.63933e-13	1.93556e-11	-1.60825	3.11622e-08	2.97669e-07	-0.0219252	0.407234	NA	TRUE	TRUE	TRUE	TRUE	FALSE	4
ERVE-1	lncRNA	-1.31358	6.40126e-05	0.000216323	-2.20182	3.94329e-06	2.72387e-05	-0.468966	0.0305735	0.134562	-1.20194	0.000612393	0.00288355	-1.768	3.74798e-14	9.04145e-13	TRUE	TRUE	FALSE	TRUE	TRUE	4
FLJ20021	lncRNA	-1.19754	0.011246	0.0265083	-0.704623	0.00116174	0.00505025	-0.724875	0.00781713	0.0469117	-0.400507	0.0721529	0.171435	-0.672392	0.00525962	0.0201614	TRUE	TRUE	TRUE	FALSE	TRUE	4
FTX	lncRNA	-0.994153	2.41698e-59	6.23978e-58	-0.146241	0.0326103	0.0917175	-0.733584	1.84927e-06	3.50168e-05	-0.580348	1.57038e-08	1.55869e-07	-0.395032	0.000504918	0.00261995	TRUE	FALSE	TRUE	TRUE	TRUE	4
KRT7-AS	lncRNA	-0.951011	9.49484e-84	3.57529e-82	-0.498922	1.76546e-18	3.57943e-17	-0.543297	0.000637401	0.00592503	-0.502834	0.000149901	0.00080977	0.0104582	0.796167	NA	TRUE	TRUE	TRUE	TRUE	FALSE	4
LINC02593	lncRNA	-0.857346	1.64203e-23	1.729e-22	0.150584	0.307024	0.508102	-0.830102	2.12527e-06	3.9721e-05	-0.582208	1.39686e-07	1.23275e-06	-0.491417	0.000766052	0.00380506	TRUE	FALSE	TRUE	TRUE	TRUE	4
MALAT1	lncRNA	-0.888463	2.5473e-25	2.85939e-24	-0.292457	0.0666748	0.164421	-0.451794	0.000491842	0.00474738	-0.299839	0.0133234	0.0422797	-0.44358	1.78761e-05	0.000132536	TRUE	FALSE	TRUE	TRUE	TRUE	4
MIR4435-2HG	lncRNA	-0.374585	0.00597487	0.0149643	-0.61204	0.000125567	0.000664063	-0.0669926	0.645078	0.846742	-0.675874	1.25937e-07	1.12069e-06	-0.530952	0.00399426	0.0159021	TRUE	TRUE	FALSE	TRUE	TRUE	4
PPP3CB-AS1	lncRNA	-0.512189	0.000194275	0.000618357	-0.368519	0.00289777	0.011406	-0.590699	0.000318311	0.00328003	-0.665969	0.000853371	0.0038889	-0.0362825	0.744505	0.861324	TRUE	TRUE	TRUE	TRUE	FALSE	4
PXN-AS1	lncRNA	-0.888345	1.88917e-32	2.70081e-31	-0.464079	2.94556e-14	4.6081e-13	-0.794503	9.46942e-10	3.2345e-08	-0.502533	1.05641e-08	1.0725e-07	0.0133921	0.91903	0.958911	TRUE	TRUE	TRUE	TRUE	FALSE	4
SGMS1-AS1	lncRNA	-1.28421	0.000153521	0.000494441	-0.0416124	0.798286	0.896352	-0.634753	0.00255589	0.0190747	-0.875494	0.000178289	0.000945203	-0.631377	0.00562673	0.0213451	TRUE	FALSE	TRUE	TRUE	TRUE	4
SPINT1-AS1	lncRNA	-0.588864	1.99197e-07	8.70314e-07	-0.375607	0.0107533	0.0359413	-0.491234	0.0036844	0.0256339	-0.494283	0.010969	0.0356934	-0.0654361	0.538778	0.720153	TRUE	TRUE	TRUE	TRUE	FALSE	4
TGFB3-AS1	lncRNA	-1.24037	2.44867e-14	1.72448e-13	-1.59148	2.62961e-09	2.68155e-08	-0.817107	0.00015275	0.00177098	-0.756181	0.0141159	0.0443897	0.00757121	0.687644	NA	TRUE	TRUE	TRUE	TRUE	FALSE	4
VIPR1-AS1	lncRNA	-1.87029	4.12159e-33	5.98872e-32	-0.895761	6.16745e-06	4.12274e-05	-0.850914	2.34308e-05	0.000343529	-0.646629	0.00178671	0.00748948	0.016349	0.474251	NA	TRUE	TRUE	TRUE	TRUE	FALSE	4
ZBED5-AS1	lncRNA	-0.951057	0.00248566	0.00668556	-0.447765	0.0393626	0.106735	-0.833446	0.000283417	0.00297429	-0.613378	0.00285604	0.0112887	-0.413018	0.000123222	0.000742834	TRUE	FALSE	TRUE	TRUE	TRUE	4
ABALON	lncRNA	-0.590812	6.74951e-17	5.4104e-16	-0.464875	9.06062e-13	1.27479e-11	-0.265048	0.0193945	0.0959373	-0.396411	0.000520218	0.00248833	-0.00304146	0.933595	NA	TRUE	TRUE	FALSE	TRUE	FALSE	3
AC003102.1	lncRNA	-1.13693	1.15856e-07	5.18118e-07	-0.355737	0.0845419	0.197651	-0.829895	9.99035e-05	0.00122079	-0.87325	1.20961e-06	9.44549e-06	0.0272705	0.830181	0.909554	TRUE	FALSE	TRUE	TRUE	FALSE	3
AC005332.6	lncRNA	-0.238711	0.000150129	0.000484073	-0.328941	0.000579741	0.00269975	-0.0909475	0.39923	0.678762	-0.0929281	0.2359	0.417569	-0.386142	2.23233e-07	2.34491e-06	TRUE	TRUE	FALSE	FALSE	TRUE	3
AC005670.3	lncRNA	-0.786298	3.25761e-09	1.64846e-08	-0.168121	0.321381	0.523267	-0.113295	0.397147	0.676834	-0.406271	0.0069452	0.024152	-0.463985	0.000190292	0.0011031	TRUE	FALSE	FALSE	TRUE	TRUE	3
AC005697.2	lncRNA	-1.39941	4.95562e-05	0.000169908	-0.691035	0.00684443	0.0242432	-0.759497	0.00354215	0.0248515	-0.192247	0.262541	0.448884	NA	NA	NA	TRUE	TRUE	TRUE	FALSE	FALSE	3
AC006435.2	lncRNA	-0.625462	1.37922e-05	5.03534e-05	-0.340734	0.0015365	0.00648432	-0.300682	0.0525829	0.198142	-0.575651	0.00296843	0.0116695	-0.00622734	0.829215	NA	TRUE	TRUE	FALSE	TRUE	FALSE	3
AC007563.2	lncRNA	-0.843423	6.75972e-69	2.05451e-67	0.762304	1.21637e-67	1.13043e-65	-0.497086	0.000313804	0.00324152	-0.460682	7.37995e-05	0.000426125	-0.0060165	0.845729	NA	TRUE	FALSE	TRUE	TRUE	FALSE	3
AC008105.1	lncRNA	-0.453772	0.0146243	0.0336042	-0.470981	0.0182002	0.0563913	-0.911902	1.40529e-06	2.73954e-05	-0.840041	0.00375694	0.0143703	-0.00347852	0.968515	0.984113	TRUE	FALSE	TRUE	TRUE	FALSE	3
AC008268.1	lncRNA	-1.96835	6.13486e-40	1.06667e-38	-0.0126797	0.622665	NA	NA	NA	NA	-0.933854	0.00054248	0.00258478	-0.549122	6.29503e-09	8.18469e-08	TRUE	FALSE	FALSE	TRUE	TRUE	3
AC008945.1	lncRNA	-1.21306	1.10775e-10	6.21732e-10	0.0725038	0.556282	0.739659	-0.540598	0.00483816	0.0319633	-0.668725	1.31696e-05	8.65001e-05	NA	NA	NA	TRUE	FALSE	TRUE	TRUE	FALSE	3
AC009690.2	lncRNA	-0.57115	2.50007e-07	1.08407e-06	-0.380304	1.76341e-05	0.000110369	0.0355031	0.791807	0.919636	-0.507432	1.66828e-06	1.27411e-05	0.00378793	0.938074	NA	TRUE	TRUE	FALSE	TRUE	FALSE	3
AC010329.1	lncRNA	-1.54717	6.28891e-06	2.38556e-05	-0.0346886	0.745151	0.867944	-0.73533	0.00810226	0.0482936	-1.34847	2.60851e-09	2.81811e-08	-0.285043	0.0539647	0.137835	TRUE	FALSE	TRUE	TRUE	FALSE	3
AC010883.3	lncRNA	-1.56908	2.97123e-100	1.35039e-98	-1.22006	7.06195e-129	1.36423e-126	-1.03286	1.808e-10	6.9551e-09	0.0435234	0.806881	0.896783	0.0369587	0.596367	NA	TRUE	TRUE	TRUE	FALSE	FALSE	3
AC018362.1	lncRNA	-0.921768	3.19494e-34	4.79192e-33	-0.401261	2.65736e-05	0.00016127	-0.202148	0.101102	0.305153	-0.623783	1.28845e-05	8.47313e-05	-0.0375332	0.226941	NA	TRUE	TRUE	FALSE	TRUE	FALSE	3
AC073508.3	lncRNA	-0.453945	0.0029592	0.00785543	-0.821791	3.17605e-06	2.21975e-05	-0.236657	0.143042	0.380844	-0.473008	0.045119	0.11723	-0.518864	6.0027e-05	0.000392926	TRUE	TRUE	FALSE	FALSE	TRUE	3
AC093001.1	lncRNA	-1.49702	7.09033e-161	5.87145e-159	-0.359671	0.0331134	0.0928742	-0.488484	0.0259282	0.119009	-1.14343	5.12696e-31	2.21109e-29	-2.58904	4.06333e-05	0.000275843	TRUE	FALSE	FALSE	TRUE	TRUE	3
AC099314.1	lncRNA	-0.132915	0.427116	0.575307	-0.708788	3.80131e-12	5.08212e-11	-0.391647	0.00455913	0.0304371	-0.312274	0.000425272	0.0020726	-0.0060165	0.845729	NA	FALSE	TRUE	TRUE	TRUE	FALSE	3
AC108134.1	lncRNA	-0.685946	3.8519e-07	1.63683e-06	-0.344436	0.00385089	0.0146391	0.0359247	0.802332	0.924779	-0.856761	5.95471e-07	4.87527e-06	-0.0248227	0.51605	NA	TRUE	TRUE	FALSE	TRUE	FALSE	3
AC110619.1	lncRNA	-1.04908	2.07354e-07	9.05141e-07	-0.858333	8.62153e-27	2.67563e-25	-0.826336	2.07415e-07	4.66948e-06	-0.00585538	0.967197	0.985741	-0.0530451	0.648557	0.79763	TRUE	TRUE	TRUE	FALSE	FALSE	3
AC127526.5	lncRNA	-1.33101	2.3322e-06	9.21331e-06	-0.115561	0.187908	NA	-1.25983	0.000955434	0.00835667	-0.162418	0.391856	0.587105	-0.657193	0.00117846	0.00552197	TRUE	FALSE	TRUE	FALSE	TRUE	3
AC138150.1	lncRNA	-0.96525	1.44407e-13	9.72838e-13	-0.463128	0.00771904	0.0269524	-1.14066	5.54308e-06	9.48728e-05	-0.322337	0.102723	0.226544	-0.0041002	0.916553	NA	TRUE	TRUE	TRUE	FALSE	FALSE	3
ADIRF-AS1	lncRNA	-0.748565	4.73641e-29	6.01845e-28	-0.278096	3.24611e-05	0.000193854	-0.430845	0.000118216	0.00141297	-0.169738	0.0962527	0.215692	-0.172367	0.199904	0.374547	TRUE	TRUE	TRUE	FALSE	FALSE	3
AL035661.2	lncRNA	-0.371851	0.0110828	0.0261868	-0.52478	0.00637784	0.0227263	-0.0573216	0.689871	0.870315	-0.520045	0.0022032	0.00896979	0.0132625	0.680819	NA	TRUE	TRUE	FALSE	TRUE	FALSE	3
AL133367.1	lncRNA	-0.945262	0.00150756	0.0041939	-0.358464	0.0799341	0.189116	-0.812171	4.95862e-05	0.00066376	-0.842762	1.34818e-06	1.04815e-05	0.0790584	0.455317	0.651349	TRUE	FALSE	TRUE	TRUE	FALSE	3
AL139423.1	lncRNA	-0.63719	2.75094e-12	1.71434e-11	-0.313024	0.00629496	0.0224682	-0.902536	1.88625e-07	4.30767e-06	-0.1436	0.274293	0.463075	-0.00685837	0.74096	NA	TRUE	TRUE	TRUE	FALSE	FALSE	3
AL157871.1	lncRNA	-0.644365	2.56055e-09	1.30791e-08	-0.367889	0.00135354	0.00578458	-0.288006	0.0641351	0.225583	-0.49242	0.000776504	0.00357836	0.00156627	0.918797	NA	TRUE	TRUE	FALSE	TRUE	FALSE	3
AL592148.3	lncRNA	-0.622616	0.000451471	0.00136517	-0.427863	0.00221427	0.0089471	-0.440436	0.020516	0.0999162	-0.619003	0.00194927	0.00806735	0.00740729	0.940871	0.969722	TRUE	TRUE	FALSE	TRUE	FALSE	3
ATP2B1-AS1	lncRNA	-0.790237	0.0143301	0.032998	-0.651024	0.0133105	0.0431381	-0.0796489	0.514051	0.764205	-0.271332	0.193487	0.362674	-1.16078	0.00325217	0.0133111	TRUE	TRUE	FALSE	FALSE	TRUE	3
ATP2C2-AS1	lncRNA	-0.482749	9.5741e-05	0.00031654	-1.27259	0.00050744	0.00239156	-0.0167178	0.904602	0.966563	-0.789223	9.24216e-07	7.33141e-06	0.0113927	0.660976	NA	TRUE	TRUE	FALSE	TRUE	FALSE	3
BAIAP2-DT	lncRNA	-0.903229	2.18591e-23	2.29303e-22	-0.1382	0.234296	0.421101	-0.250106	0.0869253	0.276908	-0.312111	0.000362269	0.00179619	-0.349385	4.22519e-05	0.00028485	TRUE	FALSE	FALSE	TRUE	TRUE	3
BMF-AS1	lncRNA	-3.21463	1.08084e-45	2.14663e-44	-0.699059	0.0142406	0.0455768	-0.172234	0.176699	0.433314	-1.59151	0.000168569	0.000898733	-0.0060165	0.845729	NA	TRUE	TRUE	FALSE	TRUE	FALSE	3
BX324167.1	lncRNA	-1.26451	0.0106311	0.0252238	-0.268764	0.0267355	NA	-2.15912	0.000261082	0.00277153	-0.292142	0.121691	0.256901	-0.479518	0.000402582	0.00214053	TRUE	FALSE	TRUE	FALSE	TRUE	3
CCDC18-AS1	lncRNA	-1.00121	1.89579e-39	3.24425e-38	-0.173293	0.119602	0.25762	-0.577047	0.00020753	0.00229202	-0.650062	0.00321813	0.0125311	-0.0506239	0.680414	0.820832	TRUE	FALSE	TRUE	TRUE	FALSE	3
CERS6-AS1	lncRNA	-0.199492	0.000353034	0.00108225	0.131847	0.165308	0.327171	-0.333865	0.00744587	0.0450613	-0.295771	0.000131163	0.00071747	0.0354594	0.633928	NA	TRUE	FALSE	TRUE	TRUE	FALSE	3
CYTOR	lncRNA	-0.549899	0.0332319	0.0701352	-1.0034	0.000102106	0.000551527	0.0624536	0.653195	0.851496	-0.624288	0.011264	0.0365418	-0.921758	1.80249e-05	0.000133505	FALSE	TRUE	FALSE	TRUE	TRUE	3
DRAIC	lncRNA	-2.18883	2.31536e-15	1.71724e-14	-1.6969	1.83794e-06	1.33276e-05	-0.0410224	0.587583	NA	-2.2828	1.65619e-20	4.22631e-19	-0.487912	0.0216304	0.065808	TRUE	TRUE	FALSE	TRUE	FALSE	3
EBLN3P	lncRNA	-0.428531	1.85471e-15	1.38082e-14	-0.0366201	0.518583	0.707787	-0.299949	0.0128848	0.0701757	-0.395063	8.13848e-08	7.42816e-07	-0.218762	0.00139394	0.00638935	TRUE	FALSE	FALSE	TRUE	TRUE	3
EPB41L4A-AS1	lncRNA	-0.367589	0.00246057	0.00662354	0.0482059	0.691132	0.832637	-0.173541	0.211939	0.48304	-0.320011	0.00117844	0.00520427	-1.13056	2.63106e-16	7.62904e-15	TRUE	FALSE	FALSE	TRUE	TRUE	3
HOTAIR	lncRNA	-0.769175	1.67414e-08	8.03088e-08	-0.425506	0.00208008	0.00848088	-0.361848	0.0214555	0.103453	-0.707952	5.78864e-06	4.03741e-05	NA	NA	NA	TRUE	TRUE	FALSE	TRUE	FALSE	3
KCNMA1-AS1	lncRNA	-0.987888	5.12154e-05	0.000175106	-1.33321	4.22629e-08	3.78846e-07	-0.438603	0.0400797	0.162878	-1.08554	6.67557e-05	0.000389388	NA	NA	NA	TRUE	TRUE	FALSE	TRUE	FALSE	3
KDM4A-AS1	lncRNA	-0.685499	5.50818e-05	0.00018757	-0.270062	0.022304	0.0667489	-0.112996	0.451488	0.72187	-0.521719	0.000693401	0.0032317	-1.6665	1.37573e-05	0.000105421	TRUE	FALSE	FALSE	TRUE	TRUE	3
LBX2-AS1	lncRNA	-0.397346	0.230079	0.360688	-0.723498	1.92003e-06	1.38702e-05	0.0170785	0.670379	NA	-0.651441	0.000157133	0.000843668	-0.698888	5.69662e-05	0.000374902	FALSE	TRUE	FALSE	TRUE	TRUE	3
LINC00174	lncRNA	-0.717838	6.15635e-06	2.33755e-05	-0.34262	0.0270544	0.0784262	-0.528819	0.00790099	0.0473432	-0.949888	0.000173254	0.000920036	-0.303304	0.0702903	0.169871	TRUE	FALSE	TRUE	TRUE	FALSE	3
LINC00472	lncRNA	-0.849392	7.15539e-11	4.08644e-10	-0.0229161	0.753779	NA	-1.11827	2.36287e-08	6.51312e-07	-0.814278	0.00136939	0.00591689	-0.0779285	0.408525	0.60719	TRUE	FALSE	TRUE	TRUE	FALSE	3
LINC01089	lncRNA	-0.903476	0.000358627	0.00109836	-0.0284855	0.788815	0.89148	-0.48406	0.00604534	0.0381268	-0.831778	1.58737e-05	0.00010316	-0.288897	0.0789455	0.185912	TRUE	FALSE	TRUE	TRUE	FALSE	3
LINC01137	lncRNA	-1.55905	1.02786e-15	7.77379e-15	-0.56496	0.00562614	0.0203897	-0.597024	0.014408	0.0763719	-0.57064	0.0232627	0.0676857	-0.643144	0.00209723	0.00911537	TRUE	TRUE	FALSE	FALSE	TRUE	3
LINC01139	lncRNA	NA	NA	NA	-0.442039	0.0117039	0.038675	-0.690064	8.24356e-05	0.00104105	-0.727091	2.56329e-06	1.90226e-05	NA	NA	NA	FALSE	TRUE	TRUE	TRUE	FALSE	3
LINC02021	lncRNA	-2.10301	4.93327e-06	1.89599e-05	-0.78347	0.0108686	0.0362562	0.0109556	0.901944	NA	-1.68998	0.00567371	0.0204596	-0.149377	0.136702	0.283696	TRUE	TRUE	FALSE	TRUE	FALSE	3
MIR29B2CHG	lncRNA	-0.986668	0.000479286	0.00144436	-0.369738	0.00373417	0.0142607	-0.256709	0.110723	0.323058	-0.625573	0.0106006	0.0346778	-0.0972747	0.461279	0.65731	TRUE	TRUE	FALSE	TRUE	FALSE	3
MKLN1-AS	lncRNA	-0.650001	0.00862497	0.0208896	-0.0237004	0.880155	0.942483	-0.362984	0.0603761	0.216444	-0.724369	0.00592786	0.0211757	-0.772412	7.62307e-05	0.00048787	TRUE	FALSE	FALSE	TRUE	TRUE	3
NRSN2-AS1	lncRNA	-1.26809	6.9411e-16	5.29262e-15	-0.220116	0.152345	0.308513	-0.734475	0.000716024	0.00654078	-0.532438	0.0138691	0.0436907	-0.249646	0.106629	0.234934	TRUE	FALSE	TRUE	TRUE	FALSE	3
PCAT1	lncRNA	-0.449575	1.22566e-08	5.94371e-08	-0.764252	1.05311e-17	2.05285e-16	0.237611	0.10026	0.303503	-0.450461	5.2739e-05	0.000313923	-0.142715	0.190328	0.361897	TRUE	TRUE	FALSE	TRUE	FALSE	3
PCAT6	lncRNA	-1.81873	0.000269292	0.000839802	0.031924	0.814929	0.9048	-0.817725	0.00440071	0.0295369	-0.968945	0.00470552	0.0173916	-0.0208343	0.870513	0.932815	TRUE	FALSE	TRUE	TRUE	FALSE	3
PCAT7	lncRNA	-1.05038	1.77275e-08	8.48515e-08	-0.679913	2.42842e-12	3.31364e-11	-0.353565	0.039218	0.160626	-0.691639	1.04662e-10	1.31857e-09	-0.284325	0.0183612	0.0575724	TRUE	TRUE	FALSE	TRUE	FALSE	3
PINK1-AS	lncRNA	-0.964832	9.05048e-30	1.19027e-28	-0.447049	8.35783e-05	0.000459828	-0.0971967	0.480651	0.74123	-0.540373	2.88783e-05	0.000180842	0.204157	0.115117	0.249137	TRUE	TRUE	FALSE	TRUE	FALSE	3
RAB11B-AS1	lncRNA	-0.816137	2.26793e-06	8.97573e-06	-0.385499	0.0110275	0.036715	-0.542961	0.0058794	0.0373553	-0.278296	0.116104	0.247953	-0.107797	0.283759	0.476883	TRUE	TRUE	TRUE	FALSE	FALSE	3
RAD51-AS1	lncRNA	-0.901959	7.21439e-05	0.000241671	-0.249145	0.0968641	0.219777	-0.631332	0.00217658	0.0166811	-0.732744	0.00666844	0.0233366	0.00993114	0.937155	0.968028	TRUE	FALSE	TRUE	TRUE	FALSE	3
SNHG11	lncRNA	-0.445638	0.000346065	0.00106239	-0.295851	0.015574	0.0492806	-0.228882	0.150318	0.392939	-0.604252	0.00093888	0.00422919	-0.132022	0.309008	0.505306	TRUE	TRUE	FALSE	TRUE	FALSE	3
TFAP2A-AS2	lncRNA	-0.752816	1.67999e-22	1.70911e-21	-0.056321	0.54611	0.731137	-0.683693	4.17021e-05	0.000572736	-0.615493	3.52647e-05	0.000218273	-0.347998	0.0495713	0.129021	TRUE	FALSE	TRUE	TRUE	FALSE	3
THBS3-AS1	lncRNA	-1.34704	4.59608e-40	8.04128e-39	-0.516835	3.95306e-07	3.1509e-06	-0.32176	0.0361899	0.151619	-0.75199	8.12384e-05	0.000464883	0.0318519	0.591306	NA	TRUE	TRUE	FALSE	TRUE	FALSE	3
TM4SF1-AS1	lncRNA	-1.56921	7.54811e-09	3.71382e-08	0.0310959	0.540354	NA	-0.042702	0.358833	NA	-1.11584	0.00814701	0.0276345	-1.67249	3.03429e-06	2.64156e-05	TRUE	FALSE	FALSE	TRUE	TRUE	3
TRAM2-AS1	lncRNA	-0.410946	0.00480559	0.0122717	-0.422819	0.0103459	0.034762	-0.245233	0.143649	0.381612	-0.255703	0.18061	0.344183	-0.329701	0.0127153	0.0425968	TRUE	TRUE	FALSE	FALSE	TRUE	3
ZNF350-AS1	lncRNA	-0.951761	0.00563692	0.014187	-1.72053	0	0	-1.25745	0.000143732	0.00167624	-0.157563	0.350633	0.545772	-0.0638923	0.482408	0.675815	TRUE	TRUE	TRUE	FALSE	FALSE	3
