# Supplementary material for: Estrogen‐Induced LncRNA, LINC02568, Promotes Estrogen Receptor‐Positive Breast Cancer Development and Drug Resistance Through Both In Trans and In Cis Mechanisms
Source: Adv Sci (Weinh). 2023 Jul 5;10(25):2206663. doi: 10.1002/advs.202206663 (PMC10477896; doi:10.1002/advs.202206663)
Supplement: Supplementary file 3 — Supplemental Table 2 [file ADVS-10-2206663-s005.xlsx]

## Sheet: Sheet1
gene_name	gene_name	BRCA_normal_median_log	BRCA_ERpos_median_log	BRCA_ERpos_logFC	BRCA_ERpos_pvalue	neglog10		Table S2. Estrogen-induced lncRNAs identified in MCF7 cells (q < 0.05, FC > 1.5, n = 129) as shown in Fig. 1B was interrogated into GEPIA database. The fold change and significance of lncRNA expression in ER+ breast tumor tissue compared to normal tissues is shown.
ENSG00000259459	LINC02568	1.61434	2.68107	1.06673	4.21925e-16	15.3748
ENSG00000235123	DSCAM-AS1	0	0.868719	0.868719	3.913e-18	17.4075
ENSG00000254389	RHPN1-AS1	0.910607	1.66361	0.753006	1.00055e-43	42.9998
ENSG00000260442	ATP2A1-AS1	0.325345	0.909363	0.584018	5.56214e-29	28.2548
ENSG00000157693	TMEM268	3.12114	3.68143	0.560285	2.57781e-27	26.5887
ENSG00000232445	EMSLR	1.05915	1.55999	0.500838	5.51978e-14	13.2581
ENSG00000136068	FLNB	5.22362	5.66186	0.438241	5.62215e-10	9.2501
ENSG00000260009	LINC02130	0.0769989	0.391939	0.314941	7.91907e-18	17.1013
ENSG00000255857	PXN-AS1	1.04212	1.29657	0.25444	3.40117e-12	11.4684
ENSG00000205913	SRRM2-AS1	0.261649	0.512386	0.250736	5.44137e-22	21.2643
ENSG00000263072	ZNF213-AS1	1.65396	1.89697	0.243012	1.99423e-10	9.70022
ENSG00000251151	HOXC-AS3	0.031176	0.255846	0.22467	4.25046e-15	14.3716
ENSG00000249346	LINC01016	0.278825	0.502357	0.223532	4.32222e-05	4.36429
ENSG00000267201	LINC01775	0.075865	0.280198	0.204333	7.19312e-20	19.1431
ENSG00000196756	SNHG17	2.16944	2.37349	0.204053	1.77274e-08	7.75135
ENSG00000265778	LOC101927989	0.368912	0.542309	0.173397	1.6818e-10	9.77422
ENSG00000267374	MIR924HG	0.259921	0.420324	0.160404	1.09842e-09	8.95923
ENSG00000138111	MFSD13A	1.00675	1.16353	0.15678	2.12385e-07	6.67288
ENSG00000281189	GHET1	0.275236	0.428648	0.153411	6.98476e-15	14.1558
ENSG00000245614	DDX11-AS1	0.210025	0.360302	0.150277	3.73266e-19	18.428
ENSG00000227036	LINC00673	0.145142	0.290414	0.145272	8.35226e-11	10.0782
ENSG00000214900	LINC01588	0.283471	0.428183	0.144713	3.79903e-10	9.42033
ENSG00000253978	CTB-178M22.2	0.534679	0.678209	0.143529	6.68783e-06	5.17471
ENSG00000176124	DLEU1	0.386984	0.51556	0.128576	1.73755e-07	6.76006
ENSG00000257815	LINC01481	0.816195	0.940728	0.124533	7.42991e-06	5.12902
ENSG00000255468	LOC102724064	0.810368	0.920245	0.109877	2.81101e-06	5.55114
ENSG00000198917	SPOUT1	2.93572	3.03114	0.0954209	2.11326e-05	4.67505
ENSG00000253773	C8orf37-AS1	0.174501	0.263551	0.0890502	7.02865e-07	6.15313
ENSG00000236200	KDM4A-AS1	0.42031	0.505722	0.0854121	6.15342e-05	4.21088
ENSG00000254806	SYS1-DBNDD2	0.284316	0.366549	0.0822328	9.9133e-10	9.00378
ENSG00000259424	IRAIN	0.52625	0.607605	0.0813547	0.000322114	3.49199
ENSG00000231327	LOC100133985	0.633337	0.713791	0.0804539	0.0027639	2.55848
ENSG00000226706	LOC101928525	0.153583	0.228163	0.0745792	4.74128e-08	7.3241
ENSG00000181798	LINC00471	0.396146	0.451511	0.0553654	0.0728641	1.13749
ENSG00000135747	ZNF670-ZNF695	0.0424382	0.0934241	0.0509858	7.4606e-14	13.1272
ENSG00000261373	VPS9D1-AS1	1.47432	1.52318	0.048853	0.0342602	1.46521
ENSG00000256690	LOC105369332	0.427403	0.474742	0.0473388	0.053884	1.26854
ENSG00000185055	EFCAB10	0.202847	0.246779	0.0439321	0.00023514	3.62867
ENSG00000277232	GTSE1-AS1	0.330816	0.371478	0.0406619	0.000558844	3.25271
ENSG00000231993	EP300-AS1	0.591279	0.630821	0.0395417	0.0766056	1.11574
ENSG00000230565	ZNF32-AS2	0.916206	0.949589	0.0333835	0.459511	0.337704
ENSG00000243069	ARHGEF26-AS1	0.211576	0.239699	0.0281224	7.57304e-05	4.12073
ENSG00000261824	LINC00662	1.17142	1.19946	0.028039	0.067328	1.1718
ENSG00000245534	RORA-AS1	0.14825	0.17311	0.0248601	0.0108041	1.96641
ENSG00000261008	LINC01572	0.042822	0.0610952	0.0182732	0.000409872	3.38735
ENSG00000260469	C15orf59-AS1	0	0.0169852	0.0169852	0.00173547	2.76058
ENSG00000226696	LENG8-AS1	1.47644	1.49331	0.0168649	0.418526	0.378278
ENSG00000198054	DSCR8	0	0.0155381	0.0155381	0.000411873	3.38524
ENSG00000271824	SMIM32	0	0.015079	0.015079	0.000174116	3.75916
ENSG00000224023	FLJ37035	0.432974	0.446798	0.0138242	0.159455	0.797363
ENSG00000231133	HAR1B	0.0933655	0.0988089	0.00544342	0.00061702	3.2097
ENSG00000237886	NALT1	0.434389	0.438979	0.0045904	0.0556856	1.25426
ENSG00000228714	LOC101928775	0	0	0	0.000656582	3.18271
ENSG00000225882	LINC01456	0	0	0	0.0940017	1.02686
ENSG00000233997	LINC01425	0	0	0	0.26616	0.574858
ENSG00000255073	ZFP91-CNTF	0.0134381	0.0110163	-0.00242177	0.765789	0.115891
ENSG00000232956	SNHG15	2.32344	2.32092	-0.00251705	0.0122827	1.91071
ENSG00000245248	USP2-AS1	0.0815345	0.0774032	-0.00413128	0.0415734	1.38118
ENSG00000186056	MATN1-AS1	0.536591	0.531067	-0.00552381	0.265968	0.575171
ENSG00000225975	LINC01534	0.855297	0.848324	-0.00697368	0.944108	0.0249784
ENSG00000236671	PRKG1-AS1	0.0194133	0.0100205	-0.00939281	0.901384	0.0450901
ENSG00000229043	ZFAND2A-DT	1.61733	1.60685	-0.0104766	0.875807	0.0575918
ENSG00000126773	PCNX4	1.91698	1.90605	-0.0109285	0.877499	0.0567535
ENSG00000234771	SLC25A25-AS1	0.911591	0.896107	-0.0154836	0.172747	0.76259
ENSG00000229867	STEAP3-AS1	0.112603	0.0854239	-0.0271795	0.0588994	1.22989
ENSG00000233421	LINC01783	0.0559667	0.0266243	-0.0293423	0.493198	0.306979
ENSG00000270084	GAS5-AS1	1.33932	1.30934	-0.0299876	0.846876	0.0721803
ENSG00000082929	LINC01587	0.0805938	0.045523	-0.0350707	0.300871	0.52162
ENSG00000258940	LOC100288846	0.545805	0.509968	-0.0358373	0.680271	0.167318
ENSG00000246174	KCTD21-AS1	0.611734	0.574667	-0.0370678	0.157564	0.802543
ENSG00000224281	SLC25A5-AS1	0.637406	0.598771	-0.038634	0.684151	0.164848
ENSG00000235663	SAPCD1-AS1	0.189232	0.148918	-0.0403139	0.749445	0.12526
ENSG00000262185	LINC02861	0.35374	0.311165	-0.0425754	0.199561	0.699924
ENSG00000256546	LOC100506691	0.173555	0.123202	-0.0503525	0.118263	0.927151
ENSG00000132388	UBE2G1	3.7509	3.69824	-0.0526569	0.134037	0.872775
ENSG00000196668	LINC00173	0.805348	0.746435	-0.0589127	0.0735936	1.13316
ENSG00000255153	TOLLIP-AS1	1.29397	1.23031	-0.0636672	0.671147	0.173183
ENSG00000260630	SNAI3-AS1	0.461585	0.392731	-0.0688532	0.098388	1.00706
ENSG00000235453	TOPORS-AS1	1.38743	1.31849	-0.0689419	0.143361	0.843569
ENSG00000130600	H19	3.22892	3.15995	-0.0689698	0.61846	0.208689
ENSG00000231908	IDH1-AS1	0.508514	0.434949	-0.0735652	0.646493	0.189436
ENSG00000274070	CASTOR2	1.12451	1.04467	-0.0798392	0.700982	0.154293
ENSG00000261423	TMEM202-AS1	0.387924	0.294583	-0.0933415	4.8546e-07	6.31385
ENSG00000231969	MMADHC-DT	0.289163	0.19088	-0.0982837	7.29802e-09	8.1368
ENSG00000196470	SIAH1	1.76548	1.65873	-0.106759	0.173119	0.761655
ENSG00000236824	BCYRN1	0.272031	0.152087	-0.119945	0.000838774	3.07636
ENSG00000235079	ZRANB2-AS1	0.269711	0.14241	-0.127301	3.33787e-07	6.47653
ENSG00000279873	LINC01126	0.33094	0.195732	-0.135208	3.39443e-09	8.46923
ENSG00000262050	LOC105371592	0.791661	0.647049	-0.144612	0.00215393	2.66677
ENSG00000255145	STX17-AS1	1.17362	1.02657	-0.14705	0.000399099	3.39892
ENSG00000224046	LOC101927420	0.919594	0.755818	-0.163776	0.00142082	2.84746
ENSG00000237945	LINC00649	0.389593	0.21791	-0.171683	0.219117	0.659324
ENSG00000218537	MIF-AS1	0.711691	0.539674	-0.172017	7.60839e-05	4.11871
ENSG00000237489	LINC00959	0.900664	0.72326	-0.177404	8.45843e-07	6.07271
ENSG00000215417	MIR17HG	0.382153	0.193873	-0.18828	3.45204e-10	9.46192
ENSG00000281398	SNHG4	0.911805	0.719105	-0.1927	0.00139346	2.85591
ENSG00000247828	TMEM161B-AS1	1.29806	1.09966	-0.198399	2.06638e-07	6.68479
ENSG00000260231	JHDM1D-AS1	1.96776	1.76196	-0.205807	0.180768	0.742878
ENSG00000267767	LINC01801	0.63548	0.399192	-0.236287	0.00287883	2.54078
ENSG00000267131	LOC101927855	0.38691	0.136289	-0.250621	2.80267e-10	9.55243
ENSG00000241316	SUCLG2-AS1	0.571827	0.307819	-0.264007	1.17389e-18	17.9304
ENSG00000255100	LOC101928837	0.984645	0.708122	-0.276523	0.0115503	1.93741
ENSG00000260552	COSMOC	1.49907	1.22035	-0.278718	0.00141461	2.84936
ENSG00000226711	FAM66C	0.711945	0.427434	-0.284512	1.05856e-14	13.9753
ENSG00000281332	LINC00997	1.36663	1.08183	-0.284804	7.34423e-06	5.13405
ENSG00000177133	LINC00982	0.343445	0.0539125	-0.289532	1.06565e-91	90.9724
ENSG00000268471	DKFZP434I0714	1.44029	1.14064	-0.299649	1.14549e-06	5.94101
ENSG00000240859	LOC100507642	0.994823	0.686538	-0.308285	1.83228e-10	9.73701
ENSG00000254860	TMEM9B-AS1	1.8947	1.57774	-0.316959	0.00294796	2.53048
ENSG00000247317	LY6E-DT	0.743174	0.423734	-0.31944	1.30787e-05	4.88344
ENSG00000272695	GAS6-AS2	0.924479	0.590292	-0.334186	1.16729e-12	11.9328
ENSG00000239911	PRKAG2-AS1	2.19794	1.84213	-0.355809	6.75963e-05	4.17008
ENSG00000270419	CAHM	0.613559	0.244509	-0.36905	3.07929e-28	27.5115
ENSG00000246695	RASSF8-AS1	1.31452	0.891877	-0.422646	2.39013e-13	12.6216
ENSG00000180769	WDFY3-AS2	1.02334	0.489193	-0.534146	1.67047e-91	90.7772
ENSG00000270959	LPP-AS2	1.79528	1.08119	-0.714092	2.29617e-52	51.639
ENSG00000254109	RBPMS-AS1	1.43105	0.553594	-0.877458	6.4027e-102	101.194
ENSG00000176438	SYNE3	2.40227	0.671546	-1.73072	6.46785e-140	139.189
