# Supplementary material for: Estrogen‐Induced LncRNA, LINC02568, Promotes Estrogen Receptor‐Positive Breast Cancer Development and Drug Resistance Through Both In Trans and In Cis Mechanisms
Source: Adv Sci (Weinh). 2023 Jul 5;10(25):2206663. doi: 10.1002/advs.202206663 (PMC10477896; doi:10.1002/advs.202206663)
Supplement: Supplementary file 4 — Supplemental Table 3 [file ADVS-10-2206663-s002.xlsx]

## Sheet: sheet 1
gene_name	BRCA_normal_median_log	BRCA_ERpos_median_log	BRCA_ERpos_logFC	BRCA_ERpos_pvalue		Table S3.The expression of LINC02568-positively regulated genes that are included in the ceRNA network in ER+ breast tumor tissues.
MMP9	1.88894	4.26435	2.37541	6.94544e-30
CACNG4	2.5464	4.60351	2.05711	6.26419e-32
MKI67	0.69048	2.6904	1.99992	1.37938e-69
IQGAP3	0.430565	2.38682	1.95626	2.80512e-84
SPDEF	4.9453	6.78727	1.84197	1.08417e-53
AURKA	0.911705	2.68531	1.7736	5.71538e-69
ESR1	3.53868	5.30834	1.76966	1.73874e-29
PTK6	1.47474	3.02452	1.54978	1.95874e-60
SPC24	0.454342	1.9686	1.51426	7.61419e-70
FAM83H	3.32627	4.68241	1.35614	5.52888e-82
ARNT2	1.70655	3.0121	1.30555	7.20703e-29
GINS1	0.874193	2.14411	1.26991	2.49513e-61
SAPCD2	1.1217	2.30129	1.17959	1.17342e-44
GREB1	2.13733	3.29119	1.15386	5.31454e-13
PLEKHF2	3.80563	4.93069	1.12506	1.31747e-37
GPR68	1.13626	2.24579	1.10953	1.46513e-52
ELOVL2	1.82046	2.87783	1.05737	9.57917e-07
RALGPS2	2.41158	3.43358	1.022	6.22965e-40
NRSN2	3.49435	4.41577	0.92142	1.2517e-53
ASB13	3.81322	4.7215	0.908276	3.73099e-28
TOR2A	1.69019	2.52759	0.8374	1.24178e-54
HEYL	1.71803	2.53022	0.812188	3.36356e-26
CIT	0.545339	1.31181	0.766474	1.54314e-47
SFXN5	1.10916	1.86172	0.752559	3.59526e-28
RFX5	3.19011	3.91244	0.722328	2.23916e-43
SRD5A3	2.69819	3.37417	0.67598	3.0831e-26
SAMD10	1.80873	2.4473	0.638568	4.68538e-37
CCDC125	2.07405	2.70768	0.633626	5.63465e-31
ARMC9	1.24953	1.8565	0.606966	1.16219e-48
P2RY2	1.54598	2.11735	0.571373	9.14064e-11
HLA-DQA1	3.38114	3.95107	0.569927	1.91819e-06
ABHD2	3.80378	4.35608	0.552294	2.47389e-11
PVALB	0.200473	0.724899	0.524425	2.23282e-11
DGKQ	2.04488	2.56177	0.516885	3.87932e-27
TNFAIP8L1	1.63965	2.15092	0.511272	9.1273e-28
ARMC7	2.47703	2.97615	0.499122	3.37679e-29
SHISA4	2.85795	3.33986	0.481914	5.62564e-09
SEPT8	3.30547	3.78388	0.478408	2.43313e-19
GINS4	0.587014	1.05394	0.466922	2.88204e-20
UBL4A	3.96365	4.42318	0.459539	6.40924e-26
BDH1	1.7299	2.15968	0.42978	1.06668e-16
SCARF2	1.66846	2.07341	0.404947	7.46507e-09
KIAA1324	5.19899	5.60318	0.404187	3.82423e-11
TOMM40L	2.49045	2.88971	0.39926	1.40741e-17
IFT43	2.21038	2.56863	0.358251	1.68441e-17
SCAMP5	1.92759	2.28448	0.356889	2.788e-12
ITGB5	5.18065	5.53464	0.353992	0.0001576
UBTF	4.31971	4.66897	0.349251	5.31507e-30
SUSD2	2.33395	2.68224	0.348282	0.000245071
ZNF497	0.784201	1.13177	0.347574	4.56454e-25
RTN4RL1	2.82668	3.16549	0.338814	2.79408e-05
LSM2	4.67471	5.00871	0.334005	2.01735e-11
LDLRAD4	2.36803	2.70137	0.333335	4.83649e-07
UEVLD	2.8395	3.17195	0.332456	1.10682e-10
PODNL1	1.43943	1.75742	0.31799	3.66132e-07
MED14	2.73991	3.05368	0.313768	1.55005e-10
PMF1-BGLAP	0.591775	0.903409	0.311634	1.75385e-13
GRK6	2.96818	3.27776	0.309573	7.17377e-18
FTCDNL1	0.948495	1.24438	0.295885	1.16229e-08
PIF1	0.163068	0.450755	0.287686	2.13869e-21
ZNF513	2.565	2.83529	0.270288	5.60873e-14
KITLG	3.29945	3.55864	0.259189	0.000679707
HEATR3	2.44185	2.69921	0.257361	5.78481e-13
TRIM41	1.69635	1.94949	0.253133	1.7064e-13
LOXL3	1.19364	1.4401	0.246462	1.54892e-07
ADCY1	1.29832	1.5165	0.218182	0.00196337
RNF224	0.104954	0.306533	0.201579	7.16807e-17
CNNM3	3.07154	3.27217	0.200627	5.69871e-06
PDSS1	1.52899	1.726	0.197004	1.35243e-11
SPON2	2.80752	2.99749	0.18997	0.0274862
SHISA2	2.4198	2.60473	0.184934	0.0609426
ATP6AP1L	0.888362	1.06565	0.177291	5.2522e-06
PTPN18	3.95994	4.13609	0.176146	5.86047e-06
SAR1B	2.95622	3.12894	0.172721	0.000249529
DCPS	2.26207	2.43086	0.168787	1.32252e-07
FMN1	1.14647	1.28905	0.14258	0.00156044
C17orf75	2.02386	2.16563	0.141774	2.78896e-05
TEX22	0.192235	0.331428	0.139193	1.76171e-12
RAB27B	3.24278	3.37205	0.129275	1.33887e-07
RNF135	3.32761	3.45438	0.126769	0.005463
AHRR	0.190153	0.315316	0.125163	4.39331e-06
YBEY	2.4205	2.53659	0.116084	0.0659684
KIAA1549	1.34379	1.456	0.112217	2.35629e-05
ST8SIA4	1.33939	1.44994	0.110553	0.0105254
GCHFR	1.44057	1.54571	0.105144	0.035779
DMBX1	0.02998	0.133897	0.103917	5.06454e-12
RNF32	0.573549	0.677322	0.103773	7.09733e-06
NAA40	2.5708	2.67118	0.100376	8.99042e-09
TMED8	2.68755	2.78469	0.0971377	0.00378597
UBE3B	2.72469	2.82175	0.0970582	0.0116807
SNAPC5	2.87296	2.96899	0.0960258	9.40304e-05
C20orf27	3.52575	3.61677	0.0910221	0.191017
ZNF496	2.36996	2.45468	0.0847179	0.00064665
COX18	1.92831	2.00893	0.0806249	0.00307663
CBX5	3.543	3.61213	0.0691292	0.0537836
NEU3	1.71426	1.78104	0.066781	0.00368644
ZNF264	2.18784	2.24708	0.0592463	0.118255
PXMP4	3.06902	3.1225	0.0534825	0.511718
UNC13A	0.0324236	0.0854069	0.0529833	0.000404896
CDPF1	2.18159	2.23212	0.05053	0.114819
MUC5B	0.597762	0.640081	0.0423185	1.71673e-05
IFITM10	1.45313	1.49073	0.0376015	0.00220013
INTS9	2.32181	2.35542	0.0336025	0.0475942
SLC12A5	0.0512841	0.0808237	0.0295396	7.26823e-06
SMIM5	0.219108	0.248016	0.0289085	3.13908e-05
ELFN2	0.0257736	0.0504658	0.0246922	0.000176923
KSR2	0.194145	0.217562	0.0234177	0.00222016
KIF1A	0.0475332	0.0626923	0.0151591	0.000100457
ADCK1	1.41535	1.42393	0.00857935	0.0142606
LY6G6C	0.683679	0.686888	0.0032084	0.0327759
TP73	0.78251	0.78514	0.00263029	0.0215657
SLC25A43	3.10627	3.10816	0.00188233	0.771738
PCNX4	0	0	0	0
FAM187A	0	0	0	0
TMEM268	0	0	0	0
SPOUT1	0	0	0	0
CASTOR2	0	0	0	0
UGT1A6	0	0	0	0.827441
MFSD13A	0	0	0	0
NOX5	0.106393	0.105967	-0.000425454	0.00729081
PGAM4	0.10924	0.107702	-0.00153734	0.223587
SCIMP	0.825909	0.812081	-0.0138274	0.234609
JAK3	1.23857	1.22274	-0.0158287	0.213381
RPS6KL1	0.878826	0.850232	-0.0285936	0.568133
CPT1A	4.04037	4.00526	-0.0351105	0.451964
MYRF	0.269453	0.22578	-0.0436731	0.789243
SERHL2	1.61766	1.55699	-0.0606769	0.277619
CEP57L1	1.24344	1.17111	-0.0723256	0.970352
DOCK5	1.61897	1.54013	-0.0788418	0.797785
TBC1D16	3.60353	3.52307	-0.0804663	0.0432424
ZC3H8	1.63084	1.54917	-0.0816649	0.296216
LRP2BP	0.593351	0.510731	-0.0826197	0.367618
FAM122C	0.536441	0.448937	-0.0875048	0.00895689
CARNS1	0.442224	0.341323	-0.100901	0.0950474
SCN1B	1.54588	1.43691	-0.108968	0.170464
ADAM11	0.275117	0.165071	-0.110046	0.00718764
PGBD4	0.686985	0.572836	-0.114149	7.11364e-07
ZNF141	1.47367	1.35923	-0.114443	0.0420698
FBXO44	2.65911	2.54125	-0.117857	0.355928
PLXND1	4.25708	4.13339	-0.123688	0.399934
TCEANC2	1.31049	1.17465	-0.135842	1.32822e-05
PMS1	2.14891	2.00974	-0.139178	0.000117849
DPH1	2.24857	2.10842	-0.140148	0.198619
ABCB7	3.33652	3.18587	-0.150653	5.30508e-09
ICE2	2.22375	2.03846	-0.185288	0.000407457
SORT1	4.43052	4.22458	-0.205935	8.75006e-08
PCLO	1.0309	0.809756	-0.221143	0.0794743
TMCC2	0.635967	0.41323	-0.222737	1.96442e-05
PCDHGA11	0.40848	0.180494	-0.227986	1.30671e-10
BCL2	3.97755	3.74795	-0.229592	0.0128775
LEMD1	0.276144	0.0395861	-0.236558	4.45318e-06
ENHO	1.48357	1.23892	-0.244652	0.399774
FZD3	1.39668	1.14439	-0.252296	0.304512
TMEM40	0.644979	0.354111	-0.290868	0.504281
MAVS	3.88011	3.58248	-0.297628	2.22181e-08
DAGLA	1.64201	1.34238	-0.299632	0.000200887
SLC31A2	1.14267	0.829558	-0.313113	3.10241e-10
BAHCC1	1.60114	1.28661	-0.314527	2.69279e-06
DNM1	1.8277	1.51029	-0.317413	8.65028e-09
CARD10	2.65434	2.32766	-0.326684	6.79292e-05
DUSP19	1.05148	0.713517	-0.337967	2.89073e-27
TRDMT1	0.860484	0.520469	-0.340015	2.61555e-33
MAPRE3	2.96589	2.61085	-0.355043	4.99171e-08
PIGZ	1.89573	1.53715	-0.358581	1.32389e-14
ZBTB20	0.576254	0.215584	-0.360671	1.02864e-08
ZNF532	2.9945	2.59777	-0.396727	4.99321e-13
TSKU	4.61579	4.19032	-0.425467	0.00283094
EXTL2	2.45596	2.02605	-0.429909	2.31368e-28
FAM47E-STBD1	0.671619	0.236282	-0.435337	2.87838e-28
SMOC2	5.01512	4.57913	-0.43599	1.97106e-06
IGFBP5	7.20678	6.75517	-0.451609	0.15627
RASGEF1A	1.32704	0.863727	-0.463314	0.00223257
ERMAP	2.88062	2.38726	-0.493359	2.0436e-25
CBX6	3.65703	3.14502	-0.512017	2.04957e-10
HR	1.52033	0.956647	-0.563687	9.73432e-07
MALL	0.93938	0.365691	-0.573689	7.43614e-37
CAPN5	1.87349	1.27089	-0.602601	1.13087e-18
EHD3	2.86453	2.25702	-0.607517	3.03042e-13
KCNMA1	1.95259	1.34213	-0.610458	3.0317e-06
HCAR1	3.66036	3.03382	-0.626538	9.17696e-10
PLEKHG4	2.1614	1.52924	-0.632157	1.6888e-08
PGAP1	1.63715	0.971049	-0.666102	2.02955e-29
ATP8A1	1.71247	1.04219	-0.67028	1.39635e-16
SNX21	3.03063	2.34733	-0.683303	1.49498e-30
SLCO4A1	1.14853	0.457742	-0.690792	2.58462e-21
SNX33	3.59206	2.89703	-0.695026	7.42373e-54
PARD3B	2.27854	1.56719	-0.71135	3.82812e-54
PCDHGC3	2.8312	1.98931	-0.841892	2.18461e-30
KANK2	4.30598	3.46257	-0.843414	7.17444e-47
LRP5	4.55941	3.70478	-0.854621	1.73194e-21
SLC12A4	3.34352	2.47124	-0.872284	2.30996e-52
FTO	3.48673	2.49431	-0.992413	1.81161e-36
CYP2U1	2.39915	1.39128	-1.00788	2.09777e-89
PRRT4	1.22773	0.136099	-1.09163	7.36548e-106
TTC28	2.65245	1.56039	-1.09206	2.56666e-92
APOBEC3C	4.32706	3.11798	-1.20908	4.21859e-33
CYP4F22	2.28491	1.06856	-1.21636	7.51087e-05
RIMS3	1.8935	0.654141	-1.23936	5.09062e-87
MAP7D3	2.30607	0.957974	-1.3481	2.83458e-129
CBX7	3.60278	2.22234	-1.38044	6.93979e-72
MOCS1	3.41219	1.9768	-1.43539	2.14353e-106
TAGLN	7.59904	6.0417	-1.55733	2.10512e-42
TACC1	4.56475	2.79464	-1.77011	1.37727e-64
CRISPLD1	3.96826	1.79493	-2.17332	6.10685e-26
ACACB	3.90594	1.44346	-2.46247	6.88718e-126
PKP1	3.7102	1.16239	-2.54781	1.96428e-53
