# Supplementary material for: Estrogen‐Induced LncRNA, LINC02568, Promotes Estrogen Receptor‐Positive Breast Cancer Development and Drug Resistance Through Both In Trans and In Cis Mechanisms
Source: Adv Sci (Weinh). 2023 Jul 5;10(25):2206663. doi: 10.1002/advs.202206663 (PMC10477896; doi:10.1002/advs.202206663)
Supplement: Supplementary file 5 — Supplemental Table 4 [file ADVS-10-2206663-s006.xlsx]

## Sheet: Sheet1
gene_names	correlation(GEPIA)	p-value		Table S4. The correlation between the expression of LINC02568 and LINC02568-positively regulated genes included in the ceRNA network in ER+ breast tumor tissues.
RALGPS2	0.44	0
CCDC125	0.39	0
FAM187A	0.37	0
PCNX4	0.37	0
ESR1	0.35	0
SEPT8	0.35	0
RTN4RL1	0.35	0
SFXN5	0.34	0
ARMC9	0.33	0
IFT43	0.33	0
TOR2A	0.32	0
SAR1B	0.32	0
GREB1	0.31	0
ATP6AP1L	0.31	0
PTPN18	0.31	0
TMED8	0.31	0
KIAA1324	0.3	0
TRIM41	0.3	0
RAB27B	0.3	0
SPDEF	0.29	0
UEVLD	0.29	0
TMEM268	0.28	0
INTS9	0.28	0
UBTF	0.27	0
ZNF497	0.27	0
FMN1	0.27	0
NRSN2	0.26	0
ASB13	0.26	0
UBE3B	0.26	0
CNNM3	0.23	0
BCL2	0.23	0
PTK6	0.22	0
TNFAIP8L1	0.22	0
KITLG	0.22	2.2e-16
SPOUT1	0.22	4.4e-16
RFX5	0.21	1.5e-14
ADCY1	0.21	5.1e-15
CBX5	0.21	5.6e-15
ARNT2	0.2	9.5e-14
ELOVL2	0.2	8.5e-14
RNF135	0.2	1.6e-13
ICE2	0.2	1.2e-13
ERMAP	0.2	3.8e-14
PLEKHF2	0.19	1.5e-12
P2RY2	0.19	3.7e-13
SHISA4	0.19	1.1e-12
FAM83H	0.18	1.9e-11
DGKQ	0.18	5e-12
ARMC7	0.18	2.5e-11
ZNF141	0.18	1.8e-11
ITGB5	0.17	9.6e-11
TEX22	0.17	2.4e-10
SNAPC5	0.17	3e-10
PXMP4	0.17	4.6e-10
KSR2	0.17	1.2e-10
MAVS	0.17	1.5e-10
SNX33	0.17	3.1e-10
ABHD2	0.16	2.9e-09
GPR68	0.15	3.2e-08
PCLO	0.15	4.7e-08
FZD3	0.15	1.1e-08
RNF224	0.14	8.9e-08
SHISA2	0.14	1.3e-07
ZNF264	0.14	1.7e-07
ABCB7	0.14	3.3e-07
BDH1	0.13	1.5e-06
YBEY	0.13	7.2e-07
COX18	0.13	2.9e-06
PGBD4	0.13	5.6e-07
LDLRAD4	0.12	6.3e-06
PODNL1	0.12	9e-06
PMF1-BGLAP	0.12	8e-06
C17orf75	0.12	5.2e-06
IFITM10	0.12	8.5e-07
TP73	0.12	7.3e-06
SAMD10	0.11	2.1e-05
MED14	0.11	3.3e-05
NAA40	0.11	2.3e-05
ADCK1	0.11	2.6e-05
TCEANC2	0.11	5.6e-05
SLC31A2	0.11	4e-05
IGFBP5	0.11	3.7e-05
HCAR1	0.11	3.6e-05
MUC5B	0.1	0.00021
ZNF513	0.098	0.00027
TOMM40L	0.094	0.00046
FTCDNL1	0.094	0.0005
LOXL3	0.094	0.00048
RPS6KL1	0.092	0.00061
LRP2BP	0.089	0.00094
ZNF496	0.088	0.001
CPT1A	0.086	0.0015
CYP4F22	0.084	0.0018
SMOC2	0.077	0.0045
KIAA1549	0.071	0.0087
CARD10	0.069	0.011
SRD5A3	0.062	0.021
CACNG4	0.059	0.029
CIT	0.056	0.038
FTO	0.053	0.048
DOCK5	0.05	0.063
CASTOR2	0.049	0.071
UBL4A	0.048	0.078
DAGLA	0.047	0.081
RNF32	0.045	0.092
NEU3	0.045	0.098
DUSP19	0.043	0.11
CRISPLD1	0.043	0.11
TBC1D16	0.042	0.12
ZC3H8	0.04	0.14
GCHFR	0.038	0.16
CARNS1	0.031	0.25
HEYL	0.029	0.28
LY6G6C	0.029	0.28
HEATR3	0.026	0.34
KCNMA1	0.026	0.34
SCIMP	0.024	0.38
PGAM4	0.017	0.52
PARD3B	0.017	0.54
CBX6	0.01	0.7
HLA-DQA1	0.0083	0.76
SORT1	0.0073	0.79
ST8SIA4	0.0068	0.8
SCN1B	0.0046	0.86
EHD3	0.0029	0.92
SCAMP5	0.00083	0.98
AHRR	-0.001	0.97
NOX5	-0.0011	0.97
GINS1	-0.0074	0.78
TSKU	-0.01	0.7
ZBTB20	-0.011	0.7
EXTL2	-0.011	0.68
DCPS	-0.012	0.66
FBXO44	-0.012	0.64
PMS1	-0.012	0.65
SUSD2	-0.013	0.63
DMBX1	-0.013	0.63
GRK6	-0.014	0.59
CDPF1	-0.015	0.59
SCARF2	-0.017	0.53
MMP9	-0.018	0.51
FAM122C	-0.025	0.35
DPH1	-0.028	0.29
CEP57L1	-0.032	0.24
PVALB	-0.033	0.22
SPC24	-0.035	0.2
ENHO	-0.036	0.18
SLC25A43	-0.037	0.17
MYRF	-0.04	0.14
SERHL2	-0.04	0.14
PCDHGA11	-0.04	0.14
UGT1A6	-0.044	0.1
SLC12A5	-0.047	0.079
LRP5	-0.047	0.081
SMIM5	-0.048	0.074
IQGAP3	-0.049	0.067
GINS4	-0.049	0.068
APOBEC3C	-0.049	0.068
TTC28	-0.052	0.052
TMEM40	-0.06	0.026
MKI67	-0.068	0.012
CAPN5	-0.069	0.011
PGAP1	-0.069	0.01
FAM47E-STBD1	-0.071	0.0086
SPON2	-0.072	0.0075
ELFN2	-0.079	0.0033
CYP2U1	-0.08	0.0028
SAPCD2	-0.082	0.0023
LSM2	-0.083	0.002
UNC13A	-0.084	0.0018
CBX7	-0.088	0.001
PLEKHG4	-0.089	0.00091
AURKA	-0.096	0.00038
ADAM11	-0.1	0.00011
PCDHGC3	-0.1	0.0001
MAPRE3	-0.11	1.9e-05
PIGZ	-0.11	7.4e-05
KANK2	-0.11	6e-05
ZNF532	-0.12	5.4e-06
ATP8A1	-0.12	1.4e-05
MFSD13A	-0.13	1e-06
JAK3	-0.13	8.5e-07
PLXND1	-0.13	2.2e-06
SNX21	-0.13	2.7e-06
LEMD1	-0.14	7e-08
DNM1	-0.14	4.3e-07
RIMS3	-0.14	1.6e-07
RASGEF1A	-0.15	1.7e-08
PIF1	-0.16	2.4e-09
C20orf27	-0.16	5.4e-09
KIF1A	-0.16	9e-10
BAHCC1	-0.16	7.9e-10
PRRT4	-0.16	2.1e-09
TMCC2	-0.17	1.3e-10
MALL	-0.17	2.8e-10
PDSS1	-0.18	1.4e-11
TRDMT1	-0.18	2.4e-11
TACC1	-0.18	3.5e-11
HR	-0.19	6e-13
MOCS1	-0.19	3.4e-13
TAGLN	-0.19	4e-12
PKP1	-0.19	4.6e-12
ACACB	-0.2	7.6e-14
SLC12A4	-0.21	1.2e-14
SLCO4A1	-0.22	1.4e-16
MAP7D3	-0.31	8.1e-33
