# Supplementary material for: Estrogen‐Induced LncRNA, LINC02568, Promotes Estrogen Receptor‐Positive Breast Cancer Development and Drug Resistance Through Both In Trans and In Cis Mechanisms
Source: Adv Sci (Weinh). 2023 Jul 5;10(25):2206663. doi: 10.1002/advs.202206663 (PMC10477896; doi:10.1002/advs.202206663)
Supplement: Supplementary file 6 — Supplemental Table 5 [file ADVS-10-2206663-s007.xlsx]

## Sheet: sheet1
cancer	position/annotation	gene symbol	correlation	p-value		Table S5. Genes that are positively-correlated LINC02568 in ER+ breast tumor samples.
TCGA-BRCA	ENSG00000259459.1	CA12	0.738	2.95e-141
TCGA-BRCA	ENSG00000259459.1	LRG1	0.67	1.79e-107
TCGA-BRCA	ENSG00000259459.1	NEK10	0.665	1.91e-105
TCGA-BRCA	ENSG00000259459.1	ABAT	0.647	5.86e-98
TCGA-BRCA	ENSG00000259459.1	NAT1	0.636	7.23e-94
TCGA-BRCA	ENSG00000259459.1	UBXN10	0.635	2.13e-93
TCGA-BRCA	ENSG00000259459.1	C7orf63	0.608	1.09e-83
TCGA-BRCA	ENSG00000259459.1	KIAA1370	0.602	1.05e-81
TCGA-BRCA	ENSG00000259459.1	PLIN5	0.599	1.14e-80
TCGA-BRCA	ENSG00000259459.1	C14orf45	0.597	3.8e-80
TCGA-BRCA	ENSG00000259459.1	AGR3	0.596	8.77e-80
TCGA-BRCA	ENSG00000259459.1	GPR77	0.596	1.24e-79
TCGA-BRCA	ENSG00000259459.1	SCUBE2	0.596	8.54e-80
TCGA-BRCA	ENSG00000259459.1	PGLYRP2	0.591	4.27e-78
TCGA-BRCA	ENSG00000259459.1	WDR65	0.589	1.8e-77
TCGA-BRCA	ENSG00000259459.1	PGR	0.586	1.37e-76
TCGA-BRCA	ENSG00000259459.1	CASC1	0.583	1.2e-75
TCGA-BRCA	ENSG00000259459.1	CT62	0.581	9.01e-75
TCGA-BRCA	ENSG00000259459.1	IL6ST	0.58	1.25e-74
TCGA-BRCA	ENSG00000259459.1	RALGPS2	0.578	5.16e-74
TCGA-BRCA	ENSG00000259459.1	NOSTRIN	0.577	9.37e-74
TCGA-BRCA	ENSG00000259459.1	NXNL2	0.577	1.31e-73
TCGA-BRCA	ENSG00000259459.1	ADCY9	0.576	2.23e-73
TCGA-BRCA	ENSG00000259459.1	ZMYND10	0.576	2.35e-73
TCGA-BRCA	ENSG00000259459.1	GRPR	0.575	3.34e-73
TCGA-BRCA	ENSG00000259459.1	SUSD3	0.573	2.33e-72
TCGA-BRCA	ENSG00000259459.1	CMYA5	0.572	3.81e-72
TCGA-BRCA	ENSG00000259459.1	ZNF552	0.572	5.09e-72
TCGA-BRCA	ENSG00000259459.1	IGFALS	0.568	7.74e-71
TCGA-BRCA	ENSG00000259459.1	LRIG1	0.568	4.72e-71
TCGA-BRCA	ENSG00000259459.1	C6orf97	0.564	9.84e-70
TCGA-BRCA	ENSG00000259459.1	REPS2	0.564	1.14e-69
TCGA-BRCA	ENSG00000259459.1	F7	0.563	2.19e-69
TCGA-BRCA	ENSG00000259459.1	TTC36	0.562	2.6e-69
TCGA-BRCA	ENSG00000259459.1	C9orf116	0.561	6.34e-69
TCGA-BRCA	ENSG00000259459.1	WDR93	0.561	7.06e-69
TCGA-BRCA	ENSG00000259459.1	C14orf174	0.56	1.03e-68
TCGA-BRCA	ENSG00000259459.1	ANXA9	0.559	2.75e-68
TCGA-BRCA	ENSG00000259459.1	RAB30	0.559	2.43e-68
TCGA-BRCA	ENSG00000259459.1	DNAL1	0.558	4.87e-68
TCGA-BRCA	ENSG00000259459.1	SLC7A13	0.556	1.29e-67
TCGA-BRCA	ENSG00000259459.1	LRRC48	0.554	4.99e-67
TCGA-BRCA	ENSG00000259459.1	TMEM25	0.554	8.7e-67
TCGA-BRCA	ENSG00000259459.1	DNAH7	0.553	1.15e-66
TCGA-BRCA	ENSG00000259459.1	EXOC6	0.553	1.28e-66
TCGA-BRCA	ENSG00000259459.1	THSD4	0.553	1.69e-66
TCGA-BRCA	ENSG00000259459.1	TUBA3E	0.551	4.27e-66
TCGA-BRCA	ENSG00000259459.1	APH1B	0.55	6.94e-66
TCGA-BRCA	ENSG00000259459.1	SPEF1	0.55	1.06e-65
TCGA-BRCA	ENSG00000259459.1	C5orf36	0.549	2.03e-65
TCGA-BRCA	ENSG00000259459.1	CYP2B7P1	0.548	3.18e-65
TCGA-BRCA	ENSG00000259459.1	DEGS2	0.548	2.41e-65
TCGA-BRCA	ENSG00000259459.1	ESR1	0.547	7.22e-65
TCGA-BRCA	ENSG00000259459.1	PTPRT	0.545	2.59e-64
TCGA-BRCA	ENSG00000259459.1	EVL	0.544	4.78e-64
TCGA-BRCA	ENSG00000259459.1	GLUL	0.544	3.78e-64
TCGA-BRCA	ENSG00000259459.1	SPEF2	0.544	3.84e-64
TCGA-BRCA	ENSG00000259459.1	C4A	0.543	6.1e-64
TCGA-BRCA	ENSG00000259459.1	CYP21A2	0.542	1.14e-63
TCGA-BRCA	ENSG00000259459.1	RABEP1	0.542	1.57e-63
TCGA-BRCA	ENSG00000259459.1	MAPT	0.541	2.33e-63
TCGA-BRCA	ENSG00000259459.1	C9orf98	0.54	5e-63
TCGA-BRCA	ENSG00000259459.1	TBC1D9	0.539	7.16e-63
TCGA-BRCA	ENSG00000259459.1	PEX11A	0.537	2.98e-62
TCGA-BRCA	ENSG00000259459.1	ANKRA2	0.536	4.79e-62
TCGA-BRCA	ENSG00000259459.1	TUBA3D	0.536	4.75e-62
TCGA-BRCA	ENSG00000259459.1	CISH	0.535	9.32e-62
TCGA-BRCA	ENSG00000259459.1	KIF13B	0.535	1.02e-61
TCGA-BRCA	ENSG00000259459.1	GFRA1	0.534	2.35e-61
TCGA-BRCA	ENSG00000259459.1	SERPINA11	0.534	2.07e-61
TCGA-BRCA	ENSG00000259459.1	SYTL4	0.534	2.34e-61
TCGA-BRCA	ENSG00000259459.1	CAPN8	0.533	4.57e-61
TCGA-BRCA	ENSG00000259459.1	ATP7B	0.532	6.18e-61
TCGA-BRCA	ENSG00000259459.1	KIAA0040	0.532	6.41e-61
TCGA-BRCA	ENSG00000259459.1	TPRG1	0.532	6.76e-61
TCGA-BRCA	ENSG00000259459.1	CCDC30	0.531	1.63e-60
TCGA-BRCA	ENSG00000259459.1	FLJ46111	0.531	1.6e-60
TCGA-BRCA	ENSG00000259459.1	KIAA1737	0.531	1.6e-60
TCGA-BRCA	ENSG00000259459.1	NEK11	0.531	1.55e-60
TCGA-BRCA	ENSG00000259459.1	FAM161B	0.529	4.32e-60
TCGA-BRCA	ENSG00000259459.1	INPP5J	0.529	3.85e-60
TCGA-BRCA	ENSG00000259459.1	NHLRC4	0.529	4.12e-60
TCGA-BRCA	ENSG00000259459.1	UGCG	0.529	3.31e-60
TCGA-BRCA	ENSG00000259459.1	C4orf32	0.528	9.1e-60
TCGA-BRCA	ENSG00000259459.1	NTN4	0.528	7.84e-60
TCGA-BRCA	ENSG00000259459.1	HHAT	0.527	1.17e-59
TCGA-BRCA	ENSG00000259459.1	KCTD3	0.527	1.27e-59
TCGA-BRCA	ENSG00000259459.1	BBS1	0.526	3.11e-59
TCGA-BRCA	ENSG00000259459.1	VAV3	0.526	2.93e-59
TCGA-BRCA	ENSG00000259459.1	SLC40A1	0.525	3.93e-59
TCGA-BRCA	ENSG00000259459.1	STK36	0.525	4.08e-59
TCGA-BRCA	ENSG00000259459.1	DCDC1	0.524	9.51e-59
TCGA-BRCA	ENSG00000259459.1	C10orf79	0.523	1.81e-58
TCGA-BRCA	ENSG00000259459.1	ELOVL5	0.523	1.33e-58
TCGA-BRCA	ENSG00000259459.1	SYT9	0.523	1.29e-58
TCGA-BRCA	ENSG00000259459.1	HSD17B4	0.522	3.58e-58
TCGA-BRCA	ENSG00000259459.1	SHROOM1	0.522	2.04e-58
TCGA-BRCA	ENSG00000259459.1	CACNA1D	0.521	4.1e-58
TCGA-BRCA	ENSG00000259459.1	CELSR1	0.521	3.83e-58
TCGA-BRCA	ENSG00000259459.1	BTRC	0.52	6.81e-58
TCGA-BRCA	ENSG00000259459.1	FRMPD2	0.519	2.03e-57
TCGA-BRCA	ENSG00000259459.1	KDM4B	0.519	1.37e-57
TCGA-BRCA	ENSG00000259459.1	LCA5L	0.519	1.43e-57
TCGA-BRCA	ENSG00000259459.1	NEK5	0.519	1.63e-57
TCGA-BRCA	ENSG00000259459.1	ANKRD42	0.518	2.65e-57
TCGA-BRCA	ENSG00000259459.1	BAIAP3	0.518	2.16e-57
TCGA-BRCA	ENSG00000259459.1	ERBB4	0.518	2.89e-57
TCGA-BRCA	ENSG00000259459.1	FRS2	0.518	2.13e-57
TCGA-BRCA	ENSG00000259459.1	C2orf77	0.517	5.74e-57
TCGA-BRCA	ENSG00000259459.1	FANK1	0.516	7.4e-57
TCGA-BRCA	ENSG00000259459.1	SIAH2	0.516	8.02e-57
TCGA-BRCA	ENSG00000259459.1	GREB1	0.515	1.56e-56
TCGA-BRCA	ENSG00000259459.1	HNRNPH2	0.515	1.92e-56
TCGA-BRCA	ENSG00000259459.1	CSAD	0.514	3.49e-56
TCGA-BRCA	ENSG00000259459.1	LRRC50	0.514	2.82e-56
TCGA-BRCA	ENSG00000259459.1	TENC1	0.514	3.44e-56
TCGA-BRCA	ENSG00000259459.1	TPSG1	0.514	2.31e-56
TCGA-BRCA	ENSG00000259459.1	MKL2	0.513	5e-56
TCGA-BRCA	ENSG00000259459.1	TFF1	0.513	4.72e-56
TCGA-BRCA	ENSG00000259459.1	FMO5	0.512	1.07e-55
TCGA-BRCA	ENSG00000259459.1	LONRF2	0.512	7.3e-56
TCGA-BRCA	ENSG00000259459.1	TTC8	0.512	1.09e-55
TCGA-BRCA	ENSG00000259459.1	C1orf64	0.511	1.6e-55
TCGA-BRCA	ENSG00000259459.1	FAM114A2	0.511	1.4e-55
TCGA-BRCA	ENSG00000259459.1	MLPH	0.511	1.37e-55
TCGA-BRCA	ENSG00000259459.1	C5orf49	0.51	3.1e-55
TCGA-BRCA	ENSG00000259459.1	DNALI1	0.51	2.11e-55
TCGA-BRCA	ENSG00000259459.1	PARD6B	0.51	3.35e-55
TCGA-BRCA	ENSG00000259459.1	ADAMTS15	0.509	4.22e-55
TCGA-BRCA	ENSG00000259459.1	FGD3	0.509	5.05e-55
TCGA-BRCA	ENSG00000259459.1	GLYR1	0.509	3.73e-55
TCGA-BRCA	ENSG00000259459.1	PIH1D2	0.509	3.62e-55
TCGA-BRCA	ENSG00000259459.1	ST8SIA6	0.509	4.83e-55
TCGA-BRCA	ENSG00000259459.1	PCSK4	0.508	9.15e-55
TCGA-BRCA	ENSG00000259459.1	IFT140	0.507	1.49e-54
TCGA-BRCA	ENSG00000259459.1	TTC23L	0.507	1.24e-54
TCGA-BRCA	ENSG00000259459.1	ATP6AP1L	0.506	2.85e-54
TCGA-BRCA	ENSG00000259459.1	FAM120AOS	0.506	2.63e-54
TCGA-BRCA	ENSG00000259459.1	BTG2	0.505	3.47e-54
TCGA-BRCA	ENSG00000259459.1	DNAH5	0.505	3.31e-54
TCGA-BRCA	ENSG00000259459.1	PCBD2	0.505	3.63e-54
TCGA-BRCA	ENSG00000259459.1	PRICKLE4	0.505	3.49e-54
TCGA-BRCA	ENSG00000259459.1	PTGER3	0.505	3.59e-54
TCGA-BRCA	ENSG00000259459.1	CCDC160	0.504	7.35e-54
TCGA-BRCA	ENSG00000259459.1	FAM47E	0.504	7.57e-54
TCGA-BRCA	ENSG00000259459.1	RAI2	0.504	9.24e-54
TCGA-BRCA	ENSG00000259459.1	TJP3	0.504	6.65e-54
TCGA-BRCA	ENSG00000259459.1	ZNF434	0.504	9.72e-54
TCGA-BRCA	ENSG00000259459.1	C16orf71	0.503	1.32e-53
TCGA-BRCA	ENSG00000259459.1	RSPH1	0.503	1.08e-53
TCGA-BRCA	ENSG00000259459.1	TTC18	0.503	1.21e-53
TCGA-BRCA	ENSG00000259459.1	MEIS3P1	0.502	2.43e-53
TCGA-BRCA	ENSG00000259459.1	SCNN1A	0.502	1.82e-53
TCGA-BRCA	ENSG00000259459.1	SLC7A8	0.502	2.42e-53
TCGA-BRCA	ENSG00000259459.1	KIAA0556	0.501	4.3e-53
TCGA-BRCA	ENSG00000259459.1	MS4A8B	0.501	4.03e-53
TCGA-BRCA	ENSG00000259459.1	ASAH1	0.5	7.53e-53
TCGA-BRCA	ENSG00000259459.1	IQCK	0.5	6.43e-53
TCGA-BRCA	ENSG00000259459.1	WWP1	0.5	6.27e-53
TCGA-BRCA	ENSG00000259459.1	ALAD	0.498	1.61e-52
TCGA-BRCA	ENSG00000259459.1	KCNJ11	0.497	3.12e-52
TCGA-BRCA	ENSG00000259459.1	SFXN2	0.497	4.24e-52
TCGA-BRCA	ENSG00000259459.1	SSH3	0.497	2.79e-52
TCGA-BRCA	ENSG00000259459.1	TP53INP1	0.497	3.94e-52
TCGA-BRCA	ENSG00000259459.1	DTWD2	0.496	4.53e-52
TCGA-BRCA	ENSG00000259459.1	FAM63A	0.495	1.17e-51
TCGA-BRCA	ENSG00000259459.1	GATA3	0.495	1.26e-51
TCGA-BRCA	ENSG00000259459.1	LRRC46	0.495	8.06e-52
TCGA-BRCA	ENSG00000259459.1	WDR19	0.495	1.25e-51
TCGA-BRCA	ENSG00000259459.1	WDR52	0.495	8.79e-52
TCGA-BRCA	ENSG00000259459.1	IFT88	0.494	1.74e-51
TCGA-BRCA	ENSG00000259459.1	LIMA1	0.494	1.6e-51
TCGA-BRCA	ENSG00000259459.1	PDCD4	0.494	2.17e-51
TCGA-BRCA	ENSG00000259459.1	CFB	0.493	2.48e-51
TCGA-BRCA	ENSG00000259459.1	MYB	0.493	2.85e-51
TCGA-BRCA	ENSG00000259459.1	HSDL2	0.492	4.19e-51
TCGA-BRCA	ENSG00000259459.1	SLC39A6	0.492	4.08e-51
TCGA-BRCA	ENSG00000259459.1	XBP1	0.492	3.98e-51
TCGA-BRCA	ENSG00000259459.1	ADAMTSL5	0.491	6.58e-51
TCGA-BRCA	ENSG00000259459.1	MPP7	0.491	7.69e-51
TCGA-BRCA	ENSG00000259459.1	SCCPDH	0.491	7.67e-51
TCGA-BRCA	ENSG00000259459.1	ACOT4	0.49	1.87e-50
TCGA-BRCA	ENSG00000259459.1	COG7	0.49	1.42e-50
TCGA-BRCA	ENSG00000259459.1	COQ7	0.49	1.52e-50
TCGA-BRCA	ENSG00000259459.1	KCND3	0.49	1.52e-50
TCGA-BRCA	ENSG00000259459.1	MYO5C	0.49	1.6e-50
TCGA-BRCA	ENSG00000259459.1	INPP4B	0.489	2.69e-50
TCGA-BRCA	ENSG00000259459.1	LZTFL1	0.489	2.35e-50
TCGA-BRCA	ENSG00000259459.1	SUOX	0.489	2.33e-50
TCGA-BRCA	ENSG00000259459.1	ANKRD30A	0.488	4.36e-50
TCGA-BRCA	ENSG00000259459.1	PHOSPHO2	0.488	3.28e-50
TCGA-BRCA	ENSG00000259459.1	SPATA17	0.488	4.48e-50
TCGA-BRCA	ENSG00000259459.1	TSPAN15	0.488	3.41e-50
TCGA-BRCA	ENSG00000259459.1	CCDC96	0.487	6.68e-50
TCGA-BRCA	ENSG00000259459.1	FOXA1	0.487	8.4e-50
TCGA-BRCA	ENSG00000259459.1	MAP3K1	0.487	8.7e-50
TCGA-BRCA	ENSG00000259459.1	SNX1	0.487	6.49e-50
TCGA-BRCA	ENSG00000259459.1	CIRBP	0.486	9.63e-50
TCGA-BRCA	ENSG00000259459.1	NUDT12	0.486	1.32e-49
TCGA-BRCA	ENSG00000259459.1	SPOPL	0.486	1.51e-49
TCGA-BRCA	ENSG00000259459.1	ACADSB	0.485	1.83e-49
TCGA-BRCA	ENSG00000259459.1	AFF1	0.485	2.18e-49
TCGA-BRCA	ENSG00000259459.1	BBS5	0.485	2.14e-49
TCGA-BRCA	ENSG00000259459.1	C1orf21	0.485	1.92e-49
TCGA-BRCA	ENSG00000259459.1	FOXP1	0.485	2e-49
TCGA-BRCA	ENSG00000259459.1	SLC44A4	0.485	1.56e-49
TCGA-BRCA	ENSG00000259459.1	CCNG2	0.484	3.74e-49
TCGA-BRCA	ENSG00000259459.1	CYP4Z2P	0.484	3.26e-49
TCGA-BRCA	ENSG00000259459.1	PAPD4	0.484	3.52e-49
TCGA-BRCA	ENSG00000259459.1	TRIM66	0.484	3.93e-49
TCGA-BRCA	ENSG00000259459.1	FAM179B	0.483	6.51e-49
TCGA-BRCA	ENSG00000259459.1	LMX1B	0.483	5.09e-49
TCGA-BRCA	ENSG00000259459.1	PDZK1	0.483	7.11e-49
TCGA-BRCA	ENSG00000259459.1	PIGQ	0.483	4.85e-49
TCGA-BRCA	ENSG00000259459.1	ZG16B	0.483	5.33e-49
TCGA-BRCA	ENSG00000259459.1	FYCO1	0.482	7.35e-49
TCGA-BRCA	ENSG00000259459.1	LRRC56	0.482	9.59e-49
TCGA-BRCA	ENSG00000259459.1	RGS22	0.482	1.08e-48
TCGA-BRCA	ENSG00000259459.1	CCDC125	0.481	1.79e-48
TCGA-BRCA	ENSG00000259459.1	OSCP1	0.481	1.29e-48
TCGA-BRCA	ENSG00000259459.1	REEP6	0.481	1.83e-48
TCGA-BRCA	ENSG00000259459.1	CYP4Z1	0.48	2.34e-48
TCGA-BRCA	ENSG00000259459.1	HPX	0.48	2.42e-48
TCGA-BRCA	ENSG00000259459.1	NPNT	0.48	3.32e-48
TCGA-BRCA	ENSG00000259459.1	C10orf32	0.479	4.65e-48
TCGA-BRCA	ENSG00000259459.1	CCDC103	0.479	3.9e-48
TCGA-BRCA	ENSG00000259459.1	CLDN25	0.478	5.85e-48
TCGA-BRCA	ENSG00000259459.1	PREX1	0.478	5.74e-48
TCGA-BRCA	ENSG00000259459.1	RUNDC1	0.478	7.34e-48
TCGA-BRCA	ENSG00000259459.1	C3orf18	0.477	1.49e-47
TCGA-BRCA	ENSG00000259459.1	CABP4	0.477	1.46e-47
TCGA-BRCA	ENSG00000259459.1	FAM81B	0.477	1.38e-47
TCGA-BRCA	ENSG00000259459.1	KIF16B	0.477	1.19e-47
TCGA-BRCA	ENSG00000259459.1	RBM47	0.477	1.37e-47
TCGA-BRCA	ENSG00000259459.1	ROPN1L	0.477	1.06e-47
TCGA-BRCA	ENSG00000259459.1	THPO	0.477	1.4e-47
TCGA-BRCA	ENSG00000259459.1	BBS4	0.476	1.73e-47
TCGA-BRCA	ENSG00000259459.1	CYBRD1	0.476	2.16e-47
TCGA-BRCA	ENSG00000259459.1	LOC728606	0.476	2.54e-47
TCGA-BRCA	ENSG00000259459.1	LRRC6	0.476	2.32e-47
TCGA-BRCA	ENSG00000259459.1	PCP2	0.476	2.32e-47
TCGA-BRCA	ENSG00000259459.1	SLC24A1	0.476	1.67e-47
TCGA-BRCA	ENSG00000259459.1	ZNF500	0.476	1.78e-47
TCGA-BRCA	ENSG00000259459.1	KCTD6	0.475	2.96e-47
TCGA-BRCA	ENSG00000259459.1	STC2	0.475	3.38e-47
TCGA-BRCA	ENSG00000259459.1	TIGD6	0.475	3.48e-47
TCGA-BRCA	ENSG00000259459.1	C10orf26	0.474	6.1e-47
TCGA-BRCA	ENSG00000259459.1	IVD	0.473	7.59e-47
TCGA-BRCA	ENSG00000259459.1	KCNH1	0.473	9.38e-47
TCGA-BRCA	ENSG00000259459.1	POLN	0.473	1.07e-46
TCGA-BRCA	ENSG00000259459.1	RAPGEF3	0.473	1e-46
TCGA-BRCA	ENSG00000259459.1	TUBA3C	0.473	7.34e-47
TCGA-BRCA	ENSG00000259459.1	KIAA1407	0.472	1.26e-46
TCGA-BRCA	ENSG00000259459.1	SEMA3B	0.472	1.24e-46
TCGA-BRCA	ENSG00000259459.1	SFRS12	0.472	1.36e-46
TCGA-BRCA	ENSG00000259459.1	TMC4	0.472	1.43e-46
TCGA-BRCA	ENSG00000259459.1	CPEB2	0.471	2.25e-46
TCGA-BRCA	ENSG00000259459.1	DNAJC12	0.471	3.02e-46
TCGA-BRCA	ENSG00000259459.1	KLHDC1	0.471	2.13e-46
TCGA-BRCA	ENSG00000259459.1	TMC5	0.471	2.31e-46
TCGA-BRCA	ENSG00000259459.1	CYB5A	0.47	3.24e-46
TCGA-BRCA	ENSG00000259459.1	ENTPD5	0.47	3.29e-46
TCGA-BRCA	ENSG00000259459.1	RARA	0.47	4.69e-46
TCGA-BRCA	ENSG00000259459.1	ABCD3	0.469	6.21e-46
TCGA-BRCA	ENSG00000259459.1	MFAP3	0.469	6.66e-46
TCGA-BRCA	ENSG00000259459.1	MICALCL	0.469	6.78e-46
TCGA-BRCA	ENSG00000259459.1	TTC12	0.469	6.17e-46
TCGA-BRCA	ENSG00000259459.1	ANKRD43	0.468	9.71e-46
TCGA-BRCA	ENSG00000259459.1	CHRD	0.468	1.06e-45
TCGA-BRCA	ENSG00000259459.1	RCOR3	0.468	9.09e-46
TCGA-BRCA	ENSG00000259459.1	TPRN	0.468	9.11e-46
TCGA-BRCA	ENSG00000259459.1	APBB2	0.467	2.14e-45
TCGA-BRCA	ENSG00000259459.1	INADL	0.467	1.71e-45
TCGA-BRCA	ENSG00000259459.1	MAST4	0.467	1.59e-45
TCGA-BRCA	ENSG00000259459.1	SLC16A6	0.467	2.03e-45
TCGA-BRCA	ENSG00000259459.1	STEAP2	0.467	2.14e-45
TCGA-BRCA	ENSG00000259459.1	SULT1A2	0.467	1.58e-45
TCGA-BRCA	ENSG00000259459.1	ULK4	0.467	1.51e-45
TCGA-BRCA	ENSG00000259459.1	CYB5D1	0.466	3.22e-45
TCGA-BRCA	ENSG00000259459.1	EMX1	0.466	2.95e-45
TCGA-BRCA	ENSG00000259459.1	EPB41L5	0.466	3.02e-45
TCGA-BRCA	ENSG00000259459.1	MORN1	0.466	3.2e-45
TCGA-BRCA	ENSG00000259459.1	SLC30A1	0.466	2.21e-45
TCGA-BRCA	ENSG00000259459.1	SYT17	0.466	2.59e-45
TCGA-BRCA	ENSG00000259459.1	TPBG	0.466	2.55e-45
TCGA-BRCA	ENSG00000259459.1	ANKMY1	0.465	5.63e-45
TCGA-BRCA	ENSG00000259459.1	C20orf26	0.465	3.78e-45
TCGA-BRCA	ENSG00000259459.1	FBXO38	0.465	5.19e-45
TCGA-BRCA	ENSG00000259459.1	LOC284276	0.465	4.2e-45
TCGA-BRCA	ENSG00000259459.1	LOC389033	0.465	4.15e-45
TCGA-BRCA	ENSG00000259459.1	SALL2	0.465	4.13e-45
TCGA-BRCA	ENSG00000259459.1	TMEM26	0.465	4.28e-45
TCGA-BRCA	ENSG00000259459.1	ACER2	0.464	8.23e-45
TCGA-BRCA	ENSG00000259459.1	C1orf168	0.464	6.31e-45
TCGA-BRCA	ENSG00000259459.1	MFSD7	0.464	6.22e-45
TCGA-BRCA	ENSG00000259459.1	TSPAN1	0.464	9.23e-45
TCGA-BRCA	ENSG00000259459.1	AR	0.463	1.01e-44
TCGA-BRCA	ENSG00000259459.1	C2orf55	0.463	9.77e-45
TCGA-BRCA	ENSG00000259459.1	CYP4X1	0.463	1.07e-44
TCGA-BRCA	ENSG00000259459.1	GIPR	0.463	1.39e-44
TCGA-BRCA	ENSG00000259459.1	RAB26	0.463	1.34e-44
TCGA-BRCA	ENSG00000259459.1	SYBU	0.463	9.95e-45
TCGA-BRCA	ENSG00000259459.1	VWA2	0.463	1.18e-44
TCGA-BRCA	ENSG00000259459.1	C1orf173	0.462	2.04e-44
TCGA-BRCA	ENSG00000259459.1	GP2	0.462	1.99e-44
TCGA-BRCA	ENSG00000259459.1	PHF15	0.462	2.01e-44
TCGA-BRCA	ENSG00000259459.1	PTP4A2	0.462	2.32e-44
TCGA-BRCA	ENSG00000259459.1	TMC3	0.462	2.27e-44
TCGA-BRCA	ENSG00000259459.1	APOF	0.461	2.6e-44
TCGA-BRCA	ENSG00000259459.1	GALNT10	0.461	3.88e-44
TCGA-BRCA	ENSG00000259459.1	GPD1L	0.461	3.18e-44
TCGA-BRCA	ENSG00000259459.1	TMEM144	0.461	3.41e-44
TCGA-BRCA	ENSG00000259459.1	AGR2	0.46	5.05e-44
TCGA-BRCA	ENSG00000259459.1	ARL3	0.46	4.39e-44
TCGA-BRCA	ENSG00000259459.1	C14orf79	0.46	5.07e-44
TCGA-BRCA	ENSG00000259459.1	LOC100130148	0.46	6.03e-44
TCGA-BRCA	ENSG00000259459.1	PPM1J	0.46	4.58e-44
TCGA-BRCA	ENSG00000259459.1	RASEF	0.46	4.12e-44
TCGA-BRCA	ENSG00000259459.1	ACSM1	0.459	9.39e-44
TCGA-BRCA	ENSG00000259459.1	CHAD	0.459	9.49e-44
TCGA-BRCA	ENSG00000259459.1	GREB1L	0.459	8.35e-44
TCGA-BRCA	ENSG00000259459.1	LRTOMT	0.459	9.06e-44
TCGA-BRCA	ENSG00000259459.1	TMPRSS6	0.459	6.98e-44
TCGA-BRCA	ENSG00000259459.1	SPG11	0.458	1.35e-43
TCGA-BRCA	ENSG00000259459.1	STARD13	0.458	1.4e-43
TCGA-BRCA	ENSG00000259459.1	TMBIM4	0.458	1.17e-43
TCGA-BRCA	ENSG00000259459.1	KIF12	0.457	1.8e-43
TCGA-BRCA	ENSG00000259459.1	CCDC74A	0.456	3.57e-43
TCGA-BRCA	ENSG00000259459.1	CYP4F22	0.456	4.28e-43
TCGA-BRCA	ENSG00000259459.1	ATRIP	0.455	4.58e-43
TCGA-BRCA	ENSG00000259459.1	DYX1C1	0.455	4.38e-43
TCGA-BRCA	ENSG00000259459.1	FRY	0.455	5.03e-43
TCGA-BRCA	ENSG00000259459.1	NEK9	0.455	5.54e-43
TCGA-BRCA	ENSG00000259459.1	TRAF5	0.455	4.41e-43
TCGA-BRCA	ENSG00000259459.1	EFCAB6	0.454	7.53e-43
TCGA-BRCA	ENSG00000259459.1	GMPR2	0.454	8.11e-43
TCGA-BRCA	ENSG00000259459.1	HEMK1	0.454	7.6e-43
TCGA-BRCA	ENSG00000259459.1	MAG	0.454	1.04e-42
TCGA-BRCA	ENSG00000259459.1	PGPEP1	0.454	7.64e-43
TCGA-BRCA	ENSG00000259459.1	ZNF587	0.454	1e-42
TCGA-BRCA	ENSG00000259459.1	CCDC74B	0.453	1.16e-42
TCGA-BRCA	ENSG00000259459.1	CPEB3	0.453	1.43e-42
TCGA-BRCA	ENSG00000259459.1	CRY2	0.453	1.57e-42
TCGA-BRCA	ENSG00000259459.1	PGGT1B	0.453	1.14e-42
TCGA-BRCA	ENSG00000259459.1	TIPARP	0.453	1.58e-42
TCGA-BRCA	ENSG00000259459.1	TMEM30B	0.453	1.26e-42
TCGA-BRCA	ENSG00000259459.1	ZNF442	0.453	1.6e-42
TCGA-BRCA	ENSG00000259459.1	C1orf113	0.452	1.76e-42
TCGA-BRCA	ENSG00000259459.1	FSIP1	0.452	2.26e-42
TCGA-BRCA	ENSG00000259459.1	HECTD2	0.452	1.8e-42
TCGA-BRCA	ENSG00000259459.1	RAB17	0.452	1.77e-42
TCGA-BRCA	ENSG00000259459.1	BTD	0.451	2.97e-42
TCGA-BRCA	ENSG00000259459.1	C17orf68	0.451	4.22e-42
TCGA-BRCA	ENSG00000259459.1	HMGCS2	0.451	3.42e-42
TCGA-BRCA	ENSG00000259459.1	KCNK15	0.451	2.93e-42
TCGA-BRCA	ENSG00000259459.1	RHOB	0.451	4.26e-42
TCGA-BRCA	ENSG00000259459.1	C9orf68	0.45	4.67e-42
TCGA-BRCA	ENSG00000259459.1	FOXN1	0.45	4.63e-42
TCGA-BRCA	ENSG00000259459.1	GIN1	0.45	4.74e-42
TCGA-BRCA	ENSG00000259459.1	SPTLC2	0.45	5.73e-42
TCGA-BRCA	ENSG00000259459.1	ACOX2	0.449	8.61e-42
TCGA-BRCA	ENSG00000259459.1	GRIK3	0.449	7.86e-42
TCGA-BRCA	ENSG00000259459.1	IL20	0.449	9.39e-42
TCGA-BRCA	ENSG00000259459.1	SIDT1	0.449	1.07e-41
TCGA-BRCA	ENSG00000259459.1	WDR90	0.449	1.04e-41
TCGA-BRCA	ENSG00000259459.1	NFIA	0.448	1.17e-41
TCGA-BRCA	ENSG00000259459.1	PHYHD1	0.448	1.63e-41
TCGA-BRCA	ENSG00000259459.1	SLC19A2	0.448	1.12e-41
TCGA-BRCA	ENSG00000259459.1	CD46	0.447	1.79e-41
TCGA-BRCA	ENSG00000259459.1	FBXO36	0.447	2.21e-41
TCGA-BRCA	ENSG00000259459.1	MCCC2	0.447	2.4e-41
TCGA-BRCA	ENSG00000259459.1	MUC1	0.447	2.41e-41
TCGA-BRCA	ENSG00000259459.1	NME5	0.447	2.18e-41
TCGA-BRCA	ENSG00000259459.1	SERPINA5	0.447	2.34e-41
TCGA-BRCA	ENSG00000259459.1	DYNLRB2	0.446	4.25e-41
TCGA-BRCA	ENSG00000259459.1	KCNE4	0.446	3.39e-41
TCGA-BRCA	ENSG00000259459.1	HEXIM1	0.445	6.51e-41
TCGA-BRCA	ENSG00000259459.1	KIAA0232	0.445	4.68e-41
TCGA-BRCA	ENSG00000259459.1	RIBC1	0.445	6.31e-41
TCGA-BRCA	ENSG00000259459.1	FAM198B	0.444	8.11e-41
TCGA-BRCA	ENSG00000259459.1	KIAA0141	0.444	1.09e-40
TCGA-BRCA	ENSG00000259459.1	PPP1R3C	0.444	9.35e-41
TCGA-BRCA	ENSG00000259459.1	RNASE4	0.444	7.95e-41
TCGA-BRCA	ENSG00000259459.1	TTC30A	0.444	7.62e-41
TCGA-BRCA	ENSG00000259459.1	ATP1A4	0.443	1.42e-40
TCGA-BRCA	ENSG00000259459.1	SEMA3F	0.443	1.27e-40
TCGA-BRCA	ENSG00000259459.1	KLHDC9	0.442	1.79e-40
TCGA-BRCA	ENSG00000259459.1	SLC4A7	0.442	2.25e-40
TCGA-BRCA	ENSG00000259459.1	ZCCHC10	0.442	2.48e-40
TCGA-BRCA	ENSG00000259459.1	C10orf93	0.441	3.89e-40
TCGA-BRCA	ENSG00000259459.1	HPN	0.441	3.65e-40
TCGA-BRCA	ENSG00000259459.1	RTN4RL1	0.441	3.51e-40
TCGA-BRCA	ENSG00000259459.1	SNTN	0.441	2.92e-40
TCGA-BRCA	ENSG00000259459.1	TPCN1	0.441	3.5e-40
TCGA-BRCA	ENSG00000259459.1	ZNF484	0.441	3.16e-40
TCGA-BRCA	ENSG00000259459.1	C16orf45	0.44	5.48e-40
TCGA-BRCA	ENSG00000259459.1	C4orf34	0.44	4.52e-40
TCGA-BRCA	ENSG00000259459.1	IQCH	0.44	5.02e-40
TCGA-BRCA	ENSG00000259459.1	RARRES3	0.44	5.44e-40
TCGA-BRCA	ENSG00000259459.1	TCEAL1	0.44	5.3e-40
TCGA-BRCA	ENSG00000259459.1	ZNF43	0.44	6.19e-40
TCGA-BRCA	ENSG00000259459.1	CCDC148	0.439	8.52e-40
TCGA-BRCA	ENSG00000259459.1	COG2	0.439	9.55e-40
TCGA-BRCA	ENSG00000259459.1	RABL3	0.439	8.47e-40
TCGA-BRCA	ENSG00000259459.1	SRRM2	0.439	8.3e-40
TCGA-BRCA	ENSG00000259459.1	ZNF763	0.439	7.14e-40
TCGA-BRCA	ENSG00000259459.1	FBXL5	0.438	1.11e-39
TCGA-BRCA	ENSG00000259459.1	MAP3K12	0.438	1.07e-39
TCGA-BRCA	ENSG00000259459.1	NINJ1	0.438	1.06e-39
TCGA-BRCA	ENSG00000259459.1	OTUD7B	0.438	1.25e-39
TCGA-BRCA	ENSG00000259459.1	PARP3	0.438	1.35e-39
TCGA-BRCA	ENSG00000259459.1	POLK	0.438	1.05e-39
TCGA-BRCA	ENSG00000259459.1	ATP8B1	0.437	1.76e-39
TCGA-BRCA	ENSG00000259459.1	FDXACB1	0.437	1.88e-39
TCGA-BRCA	ENSG00000259459.1	IQGAP2	0.437	2.48e-39
TCGA-BRCA	ENSG00000259459.1	LOC148696	0.437	1.99e-39
TCGA-BRCA	ENSG00000259459.1	RAB11FIP3	0.437	2.15e-39
TCGA-BRCA	ENSG00000259459.1	TTLL9	0.437	1.7e-39
TCGA-BRCA	ENSG00000259459.1	ZNF91	0.437	1.92e-39
TCGA-BRCA	ENSG00000259459.1	CROT	0.436	3.59e-39
TCGA-BRCA	ENSG00000259459.1	DNAJC16	0.436	2.59e-39
TCGA-BRCA	ENSG00000259459.1	GOLGA2B	0.436	2.62e-39
TCGA-BRCA	ENSG00000259459.1	GUSBL1	0.436	2.85e-39
TCGA-BRCA	ENSG00000259459.1	FARP2	0.435	4.9e-39
TCGA-BRCA	ENSG00000259459.1	SLC22A5	0.435	4.78e-39
TCGA-BRCA	ENSG00000259459.1	GALNT4	0.434	6.96e-39
TCGA-BRCA	ENSG00000259459.1	LGALS8	0.434	8.92e-39
TCGA-BRCA	ENSG00000259459.1	NPHP1	0.434	8.89e-39
TCGA-BRCA	ENSG00000259459.1	RERG	0.434	7.43e-39
TCGA-BRCA	ENSG00000259459.1	BHLHE40	0.433	1.01e-38
TCGA-BRCA	ENSG00000259459.1	CCDC159	0.433	1.06e-38
TCGA-BRCA	ENSG00000259459.1	CCDC52	0.433	1.35e-38
TCGA-BRCA	ENSG00000259459.1	GDE1	0.433	1.35e-38
TCGA-BRCA	ENSG00000259459.1	MIPOL1	0.433	9.46e-39
TCGA-BRCA	ENSG00000259459.1	STON2	0.433	1.05e-38
TCGA-BRCA	ENSG00000259459.1	TRAF3IP1	0.433	1.11e-38
TCGA-BRCA	ENSG00000259459.1	DCTN4	0.432	1.88e-38
TCGA-BRCA	ENSG00000259459.1	KRT37	0.432	1.98e-38
TCGA-BRCA	ENSG00000259459.1	MREG	0.432	1.56e-38
TCGA-BRCA	ENSG00000259459.1	SELENBP1	0.432	1.58e-38
TCGA-BRCA	ENSG00000259459.1	ARSG	0.431	2.36e-38
TCGA-BRCA	ENSG00000259459.1	KLHDC7A	0.431	2.26e-38
TCGA-BRCA	ENSG00000259459.1	NCAM2	0.431	3.29e-38
TCGA-BRCA	ENSG00000259459.1	SPATA4	0.431	3.04e-38
TCGA-BRCA	ENSG00000259459.1	TLE3	0.431	2.24e-38
TCGA-BRCA	ENSG00000259459.1	CYP2B6	0.43	4.75e-38
TCGA-BRCA	ENSG00000259459.1	WFS1	0.43	3.65e-38
TCGA-BRCA	ENSG00000259459.1	ANKRD30B	0.429	5.56e-38
TCGA-BRCA	ENSG00000259459.1	ERBB3	0.429	5.93e-38
TCGA-BRCA	ENSG00000259459.1	CACNA1F	0.428	8.28e-38
TCGA-BRCA	ENSG00000259459.1	CALCOCO1	0.428	1.08e-37
TCGA-BRCA	ENSG00000259459.1	CCDC39	0.428	9.5e-38
TCGA-BRCA	ENSG00000259459.1	GAMT	0.428	1.1e-37
TCGA-BRCA	ENSG00000259459.1	ORAI3	0.428	9.03e-38
TCGA-BRCA	ENSG00000259459.1	SHROOM3	0.428	8.23e-38
TCGA-BRCA	ENSG00000259459.1	TRIM8	0.428	1.07e-37
TCGA-BRCA	ENSG00000259459.1	TTC39A	0.428	1.1e-37
TCGA-BRCA	ENSG00000259459.1	CXXC5	0.427	1.33e-37
TCGA-BRCA	ENSG00000259459.1	YTHDC2	0.427	1.71e-37
TCGA-BRCA	ENSG00000259459.1	BAI2	0.426	2.92e-37
TCGA-BRCA	ENSG00000259459.1	C5orf30	0.426	2.15e-37
TCGA-BRCA	ENSG00000259459.1	ELOVL2	0.426	2.62e-37
TCGA-BRCA	ENSG00000259459.1	KIAA1377	0.426	2.72e-37
TCGA-BRCA	ENSG00000259459.1	MTUS1	0.426	2.02e-37
TCGA-BRCA	ENSG00000259459.1	NRIP1	0.426	2.91e-37
TCGA-BRCA	ENSG00000259459.1	SKP1	0.426	1.97e-37
TCGA-BRCA	ENSG00000259459.1	STK39	0.426	2.04e-37
TCGA-BRCA	ENSG00000259459.1	C9orf117	0.425	3.6e-37
TCGA-BRCA	ENSG00000259459.1	FAM13B	0.425	4.26e-37
TCGA-BRCA	ENSG00000259459.1	PLCD4	0.425	3.42e-37
TCGA-BRCA	ENSG00000259459.1	SLC14A2	0.425	4.21e-37
TCGA-BRCA	ENSG00000259459.1	SLC26A3	0.425	3.12e-37
TCGA-BRCA	ENSG00000259459.1	SLC39A9	0.425	3.18e-37
TCGA-BRCA	ENSG00000259459.1	CYP4A11	0.424	5.92e-37
TCGA-BRCA	ENSG00000259459.1	FAM120A	0.424	6.84e-37
TCGA-BRCA	ENSG00000259459.1	ITPR1	0.424	5.28e-37
TCGA-BRCA	ENSG00000259459.1	PRKAB1	0.424	5.82e-37
TCGA-BRCA	ENSG00000259459.1	SH3BGRL	0.424	5.44e-37
TCGA-BRCA	ENSG00000259459.1	ABCC8	0.423	9.23e-37
TCGA-BRCA	ENSG00000259459.1	CCDC24	0.423	9.4e-37
TCGA-BRCA	ENSG00000259459.1	IGFBP4	0.423	8.88e-37
TCGA-BRCA	ENSG00000259459.1	PRICKLE2	0.423	7.89e-37
TCGA-BRCA	ENSG00000259459.1	SILV	0.423	7.13e-37
TCGA-BRCA	ENSG00000259459.1	SLC7A2	0.423	1.02e-36
TCGA-BRCA	ENSG00000259459.1	SULT1A1	0.423	9.48e-37
TCGA-BRCA	ENSG00000259459.1	ZBTB4	0.423	7.28e-37
TCGA-BRCA	ENSG00000259459.1	ZNF441	0.423	6.95e-37
TCGA-BRCA	ENSG00000259459.1	ZNF823	0.423	7.72e-37
TCGA-BRCA	ENSG00000259459.1	BTF3	0.422	1.25e-36
TCGA-BRCA	ENSG00000259459.1	C19orf51	0.422	1.39e-36
TCGA-BRCA	ENSG00000259459.1	C1orf192	0.422	1.48e-36
TCGA-BRCA	ENSG00000259459.1	CYB5R1	0.422	1.55e-36
TCGA-BRCA	ENSG00000259459.1	FBP1	0.422	1.37e-36
TCGA-BRCA	ENSG00000259459.1	LRRC17	0.422	1.57e-36
TCGA-BRCA	ENSG00000259459.1	MAK	0.422	1.34e-36
TCGA-BRCA	ENSG00000259459.1	SYTL5	0.422	1.51e-36
TCGA-BRCA	ENSG00000259459.1	ADCY1	0.421	1.92e-36
TCGA-BRCA	ENSG00000259459.1	ADRA2A	0.421	2.37e-36
TCGA-BRCA	ENSG00000259459.1	AGBL2	0.421	1.76e-36
TCGA-BRCA	ENSG00000259459.1	C6orf211	0.421	1.95e-36
TCGA-BRCA	ENSG00000259459.1	LOC100132707	0.421	1.82e-36
TCGA-BRCA	ENSG00000259459.1	MCC	0.421	2.14e-36
TCGA-BRCA	ENSG00000259459.1	SEPSECS	0.421	2.26e-36
TCGA-BRCA	ENSG00000259459.1	SERPINA4	0.421	1.93e-36
TCGA-BRCA	ENSG00000259459.1	CAPN9	0.42	3.45e-36
TCGA-BRCA	ENSG00000259459.1	CLSTN2	0.42	3.63e-36
TCGA-BRCA	ENSG00000259459.1	DAZAP2	0.42	2.57e-36
TCGA-BRCA	ENSG00000259459.1	DIXDC1	0.42	2.79e-36
TCGA-BRCA	ENSG00000259459.1	DNMBP	0.42	3.62e-36
TCGA-BRCA	ENSG00000259459.1	LCMT2	0.42	2.84e-36
TCGA-BRCA	ENSG00000259459.1	SLC26A1	0.42	2.44e-36
TCGA-BRCA	ENSG00000259459.1	SLC46A1	0.42	2.58e-36
TCGA-BRCA	ENSG00000259459.1	C12orf72	0.419	4.81e-36
TCGA-BRCA	ENSG00000259459.1	DDO	0.419	4.92e-36
TCGA-BRCA	ENSG00000259459.1	KIAA0319L	0.419	4.38e-36
TCGA-BRCA	ENSG00000259459.1	SP1	0.419	4.18e-36
TCGA-BRCA	ENSG00000259459.1	TMEM229B	0.419	4.46e-36
TCGA-BRCA	ENSG00000259459.1	TTC14	0.419	5e-36
TCGA-BRCA	ENSG00000259459.1	TTC30B	0.419	3.84e-36
TCGA-BRCA	ENSG00000259459.1	FLJ44606	0.418	7.25e-36
TCGA-BRCA	ENSG00000259459.1	GLIPR1L2	0.418	6.83e-36
TCGA-BRCA	ENSG00000259459.1	KLHDC2	0.418	6.26e-36
TCGA-BRCA	ENSG00000259459.1	MAGED2	0.418	5.68e-36
TCGA-BRCA	ENSG00000259459.1	C3orf15	0.417	9.24e-36
TCGA-BRCA	ENSG00000259459.1	DHX29	0.417	1.23e-35
TCGA-BRCA	ENSG00000259459.1	PRRT3	0.417	8.45e-36
TCGA-BRCA	ENSG00000259459.1	SYNJ2BP	0.417	1.04e-35
TCGA-BRCA	ENSG00000259459.1	WDR78	0.417	8.54e-36
TCGA-BRCA	ENSG00000259459.1	CCDC40	0.416	1.68e-35
TCGA-BRCA	ENSG00000259459.1	FNIP1	0.416	1.46e-35
TCGA-BRCA	ENSG00000259459.1	PNPLA4	0.416	1.91e-35
TCGA-BRCA	ENSG00000259459.1	TRAK1	0.416	1.81e-35
TCGA-BRCA	ENSG00000259459.1	AFF3	0.415	2.69e-35
TCGA-BRCA	ENSG00000259459.1	ANKHD1-EIF4EBP3	0.415	1.98e-35
TCGA-BRCA	ENSG00000259459.1	IGF1R	0.415	2.2e-35
TCGA-BRCA	ENSG00000259459.1	IQUB	0.415	2.02e-35
TCGA-BRCA	ENSG00000259459.1	LASS6	0.415	2.19e-35
TCGA-BRCA	ENSG00000259459.1	LRRC31	0.415	2.84e-35
TCGA-BRCA	ENSG00000259459.1	MS4A2	0.415	2.26e-35
TCGA-BRCA	ENSG00000259459.1	RAD50	0.415	2.8e-35
TCGA-BRCA	ENSG00000259459.1	RALGAPA1	0.415	2.23e-35
TCGA-BRCA	ENSG00000259459.1	RHBDL1	0.415	2.33e-35
TCGA-BRCA	ENSG00000259459.1	SHOC2	0.415	2.27e-35
TCGA-BRCA	ENSG00000259459.1	SLC4A8	0.415	2.25e-35
TCGA-BRCA	ENSG00000259459.1	SYTL2	0.415	2.1e-35
TCGA-BRCA	ENSG00000259459.1	CRAT	0.414	2.99e-35
TCGA-BRCA	ENSG00000259459.1	CYP4B1	0.414	4.17e-35
TCGA-BRCA	ENSG00000259459.1	SCN7A	0.414	3.47e-35
TCGA-BRCA	ENSG00000259459.1	SLC30A8	0.414	3.03e-35
TCGA-BRCA	ENSG00000259459.1	SPATA6	0.414	3.67e-35
TCGA-BRCA	ENSG00000259459.1	ZNF703	0.414	3.89e-35
TCGA-BRCA	ENSG00000259459.1	C20orf114	0.413	5.2e-35
TCGA-BRCA	ENSG00000259459.1	CCNO	0.413	4.39e-35
TCGA-BRCA	ENSG00000259459.1	PJA2	0.413	5.77e-35
TCGA-BRCA	ENSG00000259459.1	RALGPS1	0.413	4.94e-35
TCGA-BRCA	ENSG00000259459.1	ZNF280D	0.413	6.24e-35
TCGA-BRCA	ENSG00000259459.1	ZNF785	0.413	6.51e-35
TCGA-BRCA	ENSG00000259459.1	CAPSL	0.412	6.91e-35
TCGA-BRCA	ENSG00000259459.1	CRIP1	0.412	8.63e-35
TCGA-BRCA	ENSG00000259459.1	HMGCL	0.412	6.73e-35
TCGA-BRCA	ENSG00000259459.1	HOMEZ	0.412	7.77e-35
TCGA-BRCA	ENSG00000259459.1	AFF4	0.411	1.1e-34
TCGA-BRCA	ENSG00000259459.1	CHD1	0.411	1.46e-34
TCGA-BRCA	ENSG00000259459.1	ZNF844	0.411	1.45e-34
TCGA-BRCA	ENSG00000259459.1	ABLIM3	0.41	1.98e-34
TCGA-BRCA	ENSG00000259459.1	C14orf148	0.41	1.73e-34
TCGA-BRCA	ENSG00000259459.1	CLIC6	0.41	1.57e-34
TCGA-BRCA	ENSG00000259459.1	EGR3	0.41	2.03e-34
TCGA-BRCA	ENSG00000259459.1	GLI3	0.41	1.63e-34
TCGA-BRCA	ENSG00000259459.1	IKBKB	0.41	1.65e-34
TCGA-BRCA	ENSG00000259459.1	ROGDI	0.41	1.77e-34
TCGA-BRCA	ENSG00000259459.1	ARMC9	0.409	3.18e-34
TCGA-BRCA	ENSG00000259459.1	ZC3H10	0.409	2.56e-34
TCGA-BRCA	ENSG00000259459.1	DEFB132	0.408	3.49e-34
TCGA-BRCA	ENSG00000259459.1	LOC100188947	0.408	4.23e-34
TCGA-BRCA	ENSG00000259459.1	RAB27B	0.408	3.36e-34
TCGA-BRCA	ENSG00000259459.1	TCTN1	0.408	3.55e-34
TCGA-BRCA	ENSG00000259459.1	ZNF740	0.408	3.4e-34
TCGA-BRCA	ENSG00000259459.1	AAGAB	0.407	6.17e-34
TCGA-BRCA	ENSG00000259459.1	C11orf35	0.407	5.1e-34
TCGA-BRCA	ENSG00000259459.1	C1orf220	0.407	7.18e-34
TCGA-BRCA	ENSG00000259459.1	NISCH	0.407	7.11e-34
TCGA-BRCA	ENSG00000259459.1	PKIB	0.407	5.12e-34
TCGA-BRCA	ENSG00000259459.1	ZFYVE16	0.407	7.27e-34
TCGA-BRCA	ENSG00000259459.1	ARID2	0.406	1.03e-33
TCGA-BRCA	ENSG00000259459.1	CDC20B	0.406	8.35e-34
TCGA-BRCA	ENSG00000259459.1	CYP2A7	0.406	1.09e-33
TCGA-BRCA	ENSG00000259459.1	DYNC2H1	0.406	1.03e-33
TCGA-BRCA	ENSG00000259459.1	KITLG	0.406	1.03e-33
TCGA-BRCA	ENSG00000259459.1	LRGUK	0.406	8.6e-34
TCGA-BRCA	ENSG00000259459.1	MOAP1	0.406	7.71e-34
TCGA-BRCA	ENSG00000259459.1	NUDT16	0.406	8.08e-34
TCGA-BRCA	ENSG00000259459.1	STX1B	0.406	9.31e-34
TCGA-BRCA	ENSG00000259459.1	C2orf73	0.405	1.25e-33
TCGA-BRCA	ENSG00000259459.1	CNTD1	0.405	1.45e-33
TCGA-BRCA	ENSG00000259459.1	ERI2	0.405	1.48e-33
TCGA-BRCA	ENSG00000259459.1	FAM151B	0.405	1.65e-33
TCGA-BRCA	ENSG00000259459.1	IFT46	0.405	1.49e-33
TCGA-BRCA	ENSG00000259459.1	METT5D1	0.405	1.4e-33
TCGA-BRCA	ENSG00000259459.1	MYRIP	0.405	1.19e-33
TCGA-BRCA	ENSG00000259459.1	TAPT1	0.405	1.21e-33
TCGA-BRCA	ENSG00000259459.1	BCAM	0.404	2.03e-33
TCGA-BRCA	ENSG00000259459.1	C9orf128	0.404	1.99e-33
TCGA-BRCA	ENSG00000259459.1	JMJD8	0.404	1.84e-33
TCGA-BRCA	ENSG00000259459.1	KIF5C	0.404	2.17e-33
TCGA-BRCA	ENSG00000259459.1	LRRC27	0.404	1.93e-33
TCGA-BRCA	ENSG00000259459.1	PTCD2	0.404	2.14e-33
TCGA-BRCA	ENSG00000259459.1	SHQ1	0.404	1.86e-33
TCGA-BRCA	ENSG00000259459.1	THUMPD1	0.404	1.77e-33
TCGA-BRCA	ENSG00000259459.1	CCDC48	0.403	3.33e-33
TCGA-BRCA	ENSG00000259459.1	NARG2	0.403	3.57e-33
TCGA-BRCA	ENSG00000259459.1	RBKS	0.403	3.33e-33
TCGA-BRCA	ENSG00000259459.1	SERPINA6	0.403	2.63e-33
TCGA-BRCA	ENSG00000259459.1	TOM1L2	0.403	3.12e-33
TCGA-BRCA	ENSG00000259459.1	CYB561D2	0.402	4.17e-33
TCGA-BRCA	ENSG00000259459.1	ENPP1	0.402	3.74e-33
TCGA-BRCA	ENSG00000259459.1	KIAA1467	0.402	4.12e-33
TCGA-BRCA	ENSG00000259459.1	MMEL1	0.402	5.28e-33
TCGA-BRCA	ENSG00000259459.1	PIGH	0.402	5.03e-33
TCGA-BRCA	ENSG00000259459.1	PTGR1	0.402	3.74e-33
TCGA-BRCA	ENSG00000259459.1	TMEM63C	0.402	4.4e-33
TCGA-BRCA	ENSG00000259459.1	TPSAB1	0.402	4.27e-33
TCGA-BRCA	ENSG00000259459.1	ALDH6A1	0.401	5.51e-33
TCGA-BRCA	ENSG00000259459.1	CAPN13	0.401	6.64e-33
TCGA-BRCA	ENSG00000259459.1	CASD1	0.401	6.08e-33
TCGA-BRCA	ENSG00000259459.1	FAM174A	0.401	7.81e-33
TCGA-BRCA	ENSG00000259459.1	GPR160	0.401	7.95e-33
TCGA-BRCA	ENSG00000259459.1	KIAA0430	0.401	7.52e-33
TCGA-BRCA	ENSG00000259459.1	LOC115110	0.401	5.57e-33
TCGA-BRCA	ENSG00000259459.1	PCM1	0.401	6.25e-33
TCGA-BRCA	ENSG00000259459.1	TADA2B	0.401	7.14e-33
TCGA-BRCA	ENSG00000259459.1	ZNF263	0.401	5.5e-33
TCGA-BRCA	ENSG00000259459.1	ZNF429	0.401	5.67e-33
TCGA-BRCA	ENSG00000259459.1	CDKL3	0.4	8.87e-33
TCGA-BRCA	ENSG00000259459.1	EDEM3	0.4	8.43e-33
TCGA-BRCA	ENSG00000259459.1	GSTCD	0.4	8.37e-33
TCGA-BRCA	ENSG00000259459.1	PEBP4	0.4	8.28e-33
TCGA-BRCA	ENSG00000259459.1	DHX38	-0.4	9.14e-33
TCGA-BRCA	ENSG00000259459.1	FAM123B	-0.4	8.51e-33
TCGA-BRCA	ENSG00000259459.1	MARCO	-0.4	8.05e-33
TCGA-BRCA	ENSG00000259459.1	FMNL2	-0.401	7.44e-33
TCGA-BRCA	ENSG00000259459.1	NCAPD2	-0.401	5.42e-33
TCGA-BRCA	ENSG00000259459.1	PDK1	-0.401	7.75e-33
TCGA-BRCA	ENSG00000259459.1	PLOD3	-0.401	7.51e-33
TCGA-BRCA	ENSG00000259459.1	PWP2	-0.401	6.02e-33
TCGA-BRCA	ENSG00000259459.1	RELT	-0.401	5.91e-33
TCGA-BRCA	ENSG00000259459.1	C15orf23	-0.402	4.03e-33
TCGA-BRCA	ENSG00000259459.1	IL12RB2	-0.402	3.73e-33
TCGA-BRCA	ENSG00000259459.1	EIF3B	-0.403	3.15e-33
TCGA-BRCA	ENSG00000259459.1	FAM72D	-0.403	2.56e-33
TCGA-BRCA	ENSG00000259459.1	TAF4B	-0.403	2.69e-33
TCGA-BRCA	ENSG00000259459.1	TROAP	-0.403	2.68e-33
TCGA-BRCA	ENSG00000259459.1	TUBB3	-0.403	2.48e-33
TCGA-BRCA	ENSG00000259459.1	ZNF695	-0.403	3.13e-33
TCGA-BRCA	ENSG00000259459.1	C3orf58	-0.404	1.99e-33
TCGA-BRCA	ENSG00000259459.1	INCENP	-0.404	2.06e-33
TCGA-BRCA	ENSG00000259459.1	LSM2	-0.404	1.82e-33
TCGA-BRCA	ENSG00000259459.1	RBM38	-0.404	2.08e-33
TCGA-BRCA	ENSG00000259459.1	HSPD1	-0.406	9.96e-34
TCGA-BRCA	ENSG00000259459.1	MTHFD2	-0.406	1.01e-33
TCGA-BRCA	ENSG00000259459.1	POU4F1	-0.406	8.08e-34
TCGA-BRCA	ENSG00000259459.1	RRM2	-0.406	8.37e-34
TCGA-BRCA	ENSG00000259459.1	DEPDC1B	-0.407	5.26e-34
TCGA-BRCA	ENSG00000259459.1	INA	-0.407	5.88e-34
TCGA-BRCA	ENSG00000259459.1	MAST1	-0.407	5.05e-34
TCGA-BRCA	ENSG00000259459.1	MEMO1	-0.407	5.09e-34
TCGA-BRCA	ENSG00000259459.1	YWHAQ	-0.407	7.12e-34
TCGA-BRCA	ENSG00000259459.1	DDN	-0.408	3.96e-34
TCGA-BRCA	ENSG00000259459.1	RAD51AP1	-0.408	4.42e-34
TCGA-BRCA	ENSG00000259459.1	RSU1	-0.408	3.79e-34
TCGA-BRCA	ENSG00000259459.1	SF3B14	-0.408	3.42e-34
TCGA-BRCA	ENSG00000259459.1	SKA3	-0.408	4.02e-34
TCGA-BRCA	ENSG00000259459.1	ATAD3A	-0.409	2.91e-34
TCGA-BRCA	ENSG00000259459.1	CCT4	-0.409	2.4e-34
TCGA-BRCA	ENSG00000259459.1	CSTB	-0.409	2.61e-34
TCGA-BRCA	ENSG00000259459.1	LAD1	-0.409	2.38e-34
TCGA-BRCA	ENSG00000259459.1	PGBD5	-0.409	2.73e-34
TCGA-BRCA	ENSG00000259459.1	SGOL1	-0.409	2.48e-34
TCGA-BRCA	ENSG00000259459.1	FGF21	-0.41	1.6e-34
TCGA-BRCA	ENSG00000259459.1	NCK2	-0.41	1.68e-34
TCGA-BRCA	ENSG00000259459.1	SRPK1	-0.411	1.18e-34
TCGA-BRCA	ENSG00000259459.1	TTC7A	-0.411	1.2e-34
TCGA-BRCA	ENSG00000259459.1	YEATS2	-0.411	1.11e-34
TCGA-BRCA	ENSG00000259459.1	DNMT3B	-0.412	6.87e-35
TCGA-BRCA	ENSG00000259459.1	HRASLS	-0.412	9.52e-35
TCGA-BRCA	ENSG00000259459.1	LSM6	-0.412	8.82e-35
TCGA-BRCA	ENSG00000259459.1	SLC6A17	-0.412	8.23e-35
TCGA-BRCA	ENSG00000259459.1	WDR77	-0.412	9.06e-35
TCGA-BRCA	ENSG00000259459.1	CDK2AP1	-0.413	5.41e-35
TCGA-BRCA	ENSG00000259459.1	CORO1C	-0.413	4.43e-35
TCGA-BRCA	ENSG00000259459.1	DLGAP5	-0.413	6.52e-35
TCGA-BRCA	ENSG00000259459.1	GTPBP8	-0.413	5.19e-35
TCGA-BRCA	ENSG00000259459.1	HAPLN3	-0.413	4.38e-35
TCGA-BRCA	ENSG00000259459.1	MAP4K4	-0.413	4.75e-35
TCGA-BRCA	ENSG00000259459.1	TIMM8A	-0.413	4.92e-35
TCGA-BRCA	ENSG00000259459.1	ATP6V1C2	-0.414	3.67e-35
TCGA-BRCA	ENSG00000259459.1	CCT6A	-0.414	4e-35
TCGA-BRCA	ENSG00000259459.1	DDX19A	-0.415	2.29e-35
TCGA-BRCA	ENSG00000259459.1	RNF145	-0.415	2.23e-35
TCGA-BRCA	ENSG00000259459.1	UPP1	-0.415	2.76e-35
TCGA-BRCA	ENSG00000259459.1	ACOT9	-0.416	1.81e-35
TCGA-BRCA	ENSG00000259459.1	C18orf10	-0.416	1.68e-35
TCGA-BRCA	ENSG00000259459.1	HN1	-0.416	1.35e-35
TCGA-BRCA	ENSG00000259459.1	NCAPG	-0.416	1.66e-35
TCGA-BRCA	ENSG00000259459.1	SBSN	-0.416	1.51e-35
TCGA-BRCA	ENSG00000259459.1	THOC5	-0.416	1.44e-35
TCGA-BRCA	ENSG00000259459.1	TRMU	-0.417	9.97e-36
TCGA-BRCA	ENSG00000259459.1	BLM	-0.418	8.15e-36
TCGA-BRCA	ENSG00000259459.1	CDCA2	-0.418	5.62e-36
TCGA-BRCA	ENSG00000259459.1	FZD9	-0.418	6.67e-36
TCGA-BRCA	ENSG00000259459.1	GPSM2	-0.418	8.35e-36
TCGA-BRCA	ENSG00000259459.1	STRA8	-0.418	7.91e-36
TCGA-BRCA	ENSG00000259459.1	VPS4A	-0.418	6.1e-36
TCGA-BRCA	ENSG00000259459.1	FAM98A	-0.419	5.04e-36
TCGA-BRCA	ENSG00000259459.1	JOSD1	-0.419	4.14e-36
TCGA-BRCA	ENSG00000259459.1	MCM7	-0.419	4.35e-36
TCGA-BRCA	ENSG00000259459.1	PSMA7	-0.419	3.82e-36
TCGA-BRCA	ENSG00000259459.1	TMEFF1	-0.419	4.03e-36
TCGA-BRCA	ENSG00000259459.1	TMEM189	-0.419	4.04e-36
TCGA-BRCA	ENSG00000259459.1	CDCA7	-0.42	3.63e-36
TCGA-BRCA	ENSG00000259459.1	LOC339674	-0.42	3.18e-36
TCGA-BRCA	ENSG00000259459.1	MRPL2	-0.42	3.13e-36
TCGA-BRCA	ENSG00000259459.1	NOP2	-0.42	3.18e-36
TCGA-BRCA	ENSG00000259459.1	GINS3	-0.421	1.92e-36
TCGA-BRCA	ENSG00000259459.1	MAD2L1	-0.421	2.35e-36
TCGA-BRCA	ENSG00000259459.1	MVD	-0.421	2.1e-36
TCGA-BRCA	ENSG00000259459.1	RRP1B	-0.421	2.06e-36
TCGA-BRCA	ENSG00000259459.1	APBA2	-0.422	1.37e-36
TCGA-BRCA	ENSG00000259459.1	C13orf27	-0.422	1.19e-36
TCGA-BRCA	ENSG00000259459.1	DDX28	-0.422	1.19e-36
TCGA-BRCA	ENSG00000259459.1	GPT2	-0.422	1.53e-36
TCGA-BRCA	ENSG00000259459.1	KIF18B	-0.422	1.42e-36
TCGA-BRCA	ENSG00000259459.1	MCM6	-0.423	1.04e-36
TCGA-BRCA	ENSG00000259459.1	MGC2889	-0.423	1.03e-36
TCGA-BRCA	ENSG00000259459.1	RPP40	-0.423	7.89e-37
TCGA-BRCA	ENSG00000259459.1	SNRPD1	-0.423	7.12e-37
TCGA-BRCA	ENSG00000259459.1	NCAPH	-0.424	5.82e-37
TCGA-BRCA	ENSG00000259459.1	NOB1	-0.424	6.54e-37
TCGA-BRCA	ENSG00000259459.1	PPP1R14B	-0.424	5.14e-37
TCGA-BRCA	ENSG00000259459.1	RAN	-0.424	6.46e-37
TCGA-BRCA	ENSG00000259459.1	RGS20	-0.424	6.83e-37
TCGA-BRCA	ENSG00000259459.1	C15orf41	-0.425	4.31e-37
TCGA-BRCA	ENSG00000259459.1	PTTG1	-0.425	3.27e-37
TCGA-BRCA	ENSG00000259459.1	SHCBP1	-0.425	3.58e-37
TCGA-BRCA	ENSG00000259459.1	E2F2	-0.426	2.1e-37
TCGA-BRCA	ENSG00000259459.1	JMJD6	-0.426	2.86e-37
TCGA-BRCA	ENSG00000259459.1	PRR11	-0.426	2.77e-37
TCGA-BRCA	ENSG00000259459.1	BTG3	-0.427	1.61e-37
TCGA-BRCA	ENSG00000259459.1	EPR1	-0.427	1.66e-37
TCGA-BRCA	ENSG00000259459.1	MFSD2B	-0.427	1.53e-37
TCGA-BRCA	ENSG00000259459.1	PDX1	-0.427	1.67e-37
TCGA-BRCA	ENSG00000259459.1	SEPHS1	-0.427	1.89e-37
TCGA-BRCA	ENSG00000259459.1	TAF11	-0.427	1.77e-37
TCGA-BRCA	ENSG00000259459.1	CXorf61	-0.428	1.04e-37
TCGA-BRCA	ENSG00000259459.1	DBF4	-0.428	8.55e-38
TCGA-BRCA	ENSG00000259459.1	GSG2	-0.428	1.2e-37
TCGA-BRCA	ENSG00000259459.1	MGC72080	-0.428	9.17e-38
TCGA-BRCA	ENSG00000259459.1	NKX1-2	-0.428	1.19e-37
TCGA-BRCA	ENSG00000259459.1	AMD1	-0.429	7.39e-38
TCGA-BRCA	ENSG00000259459.1	C16orf87	-0.429	6.17e-38
TCGA-BRCA	ENSG00000259459.1	DNAJB11	-0.429	6.91e-38
TCGA-BRCA	ENSG00000259459.1	FAM83D	-0.43	5.18e-38
TCGA-BRCA	ENSG00000259459.1	PLOD1	-0.43	4.71e-38
TCGA-BRCA	ENSG00000259459.1	RAP2A	-0.43	4.01e-38
TCGA-BRCA	ENSG00000259459.1	IFRD1	-0.431	2.99e-38
TCGA-BRCA	ENSG00000259459.1	ODC1	-0.431	3.34e-38
TCGA-BRCA	ENSG00000259459.1	E2F3	-0.432	2.08e-38
TCGA-BRCA	ENSG00000259459.1	NETO2	-0.432	1.48e-38
TCGA-BRCA	ENSG00000259459.1	ATP1B3	-0.433	1.09e-38
TCGA-BRCA	ENSG00000259459.1	MND1	-0.433	1.18e-38
TCGA-BRCA	ENSG00000259459.1	PHF5A	-0.433	9.3e-39
TCGA-BRCA	ENSG00000259459.1	CHAC1	-0.434	8.38e-39
TCGA-BRCA	ENSG00000259459.1	KCNK12	-0.434	6.47e-39
TCGA-BRCA	ENSG00000259459.1	MCM5	-0.434	8.53e-39
TCGA-BRCA	ENSG00000259459.1	SUV39H2	-0.434	8.22e-39
TCGA-BRCA	ENSG00000259459.1	AURKA	-0.435	3.96e-39
TCGA-BRCA	ENSG00000259459.1	EML4	-0.435	5.29e-39
TCGA-BRCA	ENSG00000259459.1	SNRPA1	-0.435	3.89e-39
TCGA-BRCA	ENSG00000259459.1	CDC25B	-0.436	2.93e-39
TCGA-BRCA	ENSG00000259459.1	IMPA2	-0.436	3.05e-39
TCGA-BRCA	ENSG00000259459.1	MELK	-0.436	3.21e-39
TCGA-BRCA	ENSG00000259459.1	C11orf86	-0.437	2.45e-39
TCGA-BRCA	ENSG00000259459.1	C1orf163	-0.437	2.36e-39
TCGA-BRCA	ENSG00000259459.1	FAM96B	-0.437	2.37e-39
TCGA-BRCA	ENSG00000259459.1	MPP6	-0.437	1.73e-39
TCGA-BRCA	ENSG00000259459.1	PIF1	-0.437	2.1e-39
TCGA-BRCA	ENSG00000259459.1	PTDSS1	-0.437	2.2e-39
TCGA-BRCA	ENSG00000259459.1	2018-09-03	-0.437	2.23e-39
TCGA-BRCA	ENSG00000259459.1	CCT5	-0.438	1.31e-39
TCGA-BRCA	ENSG00000259459.1	GAL	-0.438	1.19e-39
TCGA-BRCA	ENSG00000259459.1	GTPBP4	-0.438	1.22e-39
TCGA-BRCA	ENSG00000259459.1	SOX11	-0.438	1.53e-39
TCGA-BRCA	ENSG00000259459.1	DSCC1	-0.439	8.12e-40
TCGA-BRCA	ENSG00000259459.1	E2F4	-0.439	7.89e-40
TCGA-BRCA	ENSG00000259459.1	MRPL37	-0.439	9.87e-40
TCGA-BRCA	ENSG00000259459.1	HMGA1	-0.44	5.37e-40
TCGA-BRCA	ENSG00000259459.1	RHBDF2	-0.44	5.77e-40
TCGA-BRCA	ENSG00000259459.1	KIFC1	-0.441	3.76e-40
TCGA-BRCA	ENSG00000259459.1	RAD54L	-0.441	3.52e-40
TCGA-BRCA	ENSG00000259459.1	BRI3	-0.442	1.99e-40
TCGA-BRCA	ENSG00000259459.1	BUB1	-0.442	2.43e-40
TCGA-BRCA	ENSG00000259459.1	LDHB	-0.442	1.98e-40
TCGA-BRCA	ENSG00000259459.1	PLK1	-0.442	2.31e-40
TCGA-BRCA	ENSG00000259459.1	ARL9	-0.443	1.33e-40
TCGA-BRCA	ENSG00000259459.1	DEPDC1	-0.443	1.37e-40
TCGA-BRCA	ENSG00000259459.1	ENO1	-0.443	1.42e-40
TCGA-BRCA	ENSG00000259459.1	STK38	-0.443	1.38e-40
TCGA-BRCA	ENSG00000259459.1	CHEK1	-0.444	7.59e-41
TCGA-BRCA	ENSG00000259459.1	RAP2B	-0.444	8.45e-41
TCGA-BRCA	ENSG00000259459.1	TTK	-0.444	8.48e-41
TCGA-BRCA	ENSG00000259459.1	FAM54A	-0.445	5.08e-41
TCGA-BRCA	ENSG00000259459.1	MDH1	-0.445	4.43e-41
TCGA-BRCA	ENSG00000259459.1	PDXP	-0.445	4.73e-41
TCGA-BRCA	ENSG00000259459.1	PPM1G	-0.445	4.89e-41
TCGA-BRCA	ENSG00000259459.1	CIAPIN1	-0.446	3.88e-41
TCGA-BRCA	ENSG00000259459.1	PDIA6	-0.446	3.48e-41
TCGA-BRCA	ENSG00000259459.1	TMCC2	-0.446	2.87e-41
TCGA-BRCA	ENSG00000259459.1	ULBP1	-0.446	3.23e-41
TCGA-BRCA	ENSG00000259459.1	TRIP13	-0.447	2.7e-41
TCGA-BRCA	ENSG00000259459.1	TUBA1C	-0.447	2.52e-41
TCGA-BRCA	ENSG00000259459.1	CTSL2	-0.448	1.72e-41
TCGA-BRCA	ENSG00000259459.1	RCOR2	-0.448	1.18e-41
TCGA-BRCA	ENSG00000259459.1	SLC25A13	-0.448	1.59e-41
TCGA-BRCA	ENSG00000259459.1	STMN1	-0.448	1.36e-41
TCGA-BRCA	ENSG00000259459.1	C15orf42	-0.449	1.08e-41
TCGA-BRCA	ENSG00000259459.1	GABBR2	-0.449	9.33e-42
TCGA-BRCA	ENSG00000259459.1	MURC	-0.449	9.89e-42
TCGA-BRCA	ENSG00000259459.1	SRD5A1	-0.449	7.92e-42
TCGA-BRCA	ENSG00000259459.1	UCK2	-0.449	1.02e-41
TCGA-BRCA	ENSG00000259459.1	RFWD3	-0.45	5.02e-42
TCGA-BRCA	ENSG00000259459.1	XPO5	-0.452	2.33e-42
TCGA-BRCA	ENSG00000259459.1	CDCA3	-0.453	1.42e-42
TCGA-BRCA	ENSG00000259459.1	KPNA2	-0.453	1.41e-42
TCGA-BRCA	ENSG00000259459.1	UBE2C	-0.453	1.2e-42
TCGA-BRCA	ENSG00000259459.1	YARS	-0.453	1.49e-42
TCGA-BRCA	ENSG00000259459.1	CCDC90A	-0.454	8.59e-43
TCGA-BRCA	ENSG00000259459.1	CTPS	-0.454	7.21e-43
TCGA-BRCA	ENSG00000259459.1	NDUFAF4	-0.454	9.66e-43
TCGA-BRCA	ENSG00000259459.1	CEP55	-0.455	6.06e-43
TCGA-BRCA	ENSG00000259459.1	ADSL	-0.456	3.46e-43
TCGA-BRCA	ENSG00000259459.1	CPNE2	-0.456	3.37e-43
TCGA-BRCA	ENSG00000259459.1	PRDM13	-0.456	3.52e-43
TCGA-BRCA	ENSG00000259459.1	TUBB	-0.456	2.81e-43
TCGA-BRCA	ENSG00000259459.1	CDC123	-0.457	2.23e-43
TCGA-BRCA	ENSG00000259459.1	NCS1	-0.457	1.85e-43
TCGA-BRCA	ENSG00000259459.1	AARS	-0.458	1.55e-43
TCGA-BRCA	ENSG00000259459.1	ANLN	-0.458	1.32e-43
TCGA-BRCA	ENSG00000259459.1	PRKX	-0.458	1.45e-43
TCGA-BRCA	ENSG00000259459.1	TPX2	-0.459	7.11e-44
TCGA-BRCA	ENSG00000259459.1	UBE2S	-0.459	6.56e-44
TCGA-BRCA	ENSG00000259459.1	VAC14	-0.459	7.11e-44
TCGA-BRCA	ENSG00000259459.1	CBFB	-0.46	4.33e-44
TCGA-BRCA	ENSG00000259459.1	DDC	-0.46	5.07e-44
TCGA-BRCA	ENSG00000259459.1	AADAT	-0.461	3.42e-44
TCGA-BRCA	ENSG00000259459.1	CENPO	-0.461	2.66e-44
TCGA-BRCA	ENSG00000259459.1	GALNS	-0.461	2.65e-44
TCGA-BRCA	ENSG00000259459.1	TLX3	-0.461	3.33e-44
TCGA-BRCA	ENSG00000259459.1	MYBL2	-0.463	1.1e-44
TCGA-BRCA	ENSG00000259459.1	ORC1L	-0.463	1.15e-44
TCGA-BRCA	ENSG00000259459.1	PDHA1	-0.463	1.03e-44
TCGA-BRCA	ENSG00000259459.1	CDC45	-0.464	6.13e-45
TCGA-BRCA	ENSG00000259459.1	FAM136A	-0.464	7.25e-45
TCGA-BRCA	ENSG00000259459.1	CCNB2	-0.465	5.38e-45
TCGA-BRCA	ENSG00000259459.1	CDC25A	-0.466	3.26e-45
TCGA-BRCA	ENSG00000259459.1	CDCA5	-0.466	3.56e-45
TCGA-BRCA	ENSG00000259459.1	ME2	-0.466	2.26e-45
TCGA-BRCA	ENSG00000259459.1	NDC80	-0.467	1.45e-45
TCGA-BRCA	ENSG00000259459.1	KCMF1	-0.468	9.13e-46
TCGA-BRCA	ENSG00000259459.1	PSMG1	-0.468	1.15e-45
TCGA-BRCA	ENSG00000259459.1	ANKS6	-0.469	7.9e-46
TCGA-BRCA	ENSG00000259459.1	C9orf40	-0.469	6.61e-46
TCGA-BRCA	ENSG00000259459.1	FANCA	-0.469	7.08e-46
TCGA-BRCA	ENSG00000259459.1	ZC3H18	-0.469	6.36e-46
TCGA-BRCA	ENSG00000259459.1	CTU2	-0.47	3.12e-46
TCGA-BRCA	ENSG00000259459.1	FAM127B	-0.47	4.46e-46
TCGA-BRCA	ENSG00000259459.1	GPN1	-0.47	3.2e-46
TCGA-BRCA	ENSG00000259459.1	MCM10	-0.47	3.45e-46
TCGA-BRCA	ENSG00000259459.1	THOC4	-0.47	4.92e-46
TCGA-BRCA	ENSG00000259459.1	FAM72B	-0.472	1.4e-46
TCGA-BRCA	ENSG00000259459.1	KIF2C	-0.472	1.3e-46
TCGA-BRCA	ENSG00000259459.1	UQCRHL	-0.472	1.38e-46
TCGA-BRCA	ENSG00000259459.1	CCNA2	-0.473	7.5e-47
TCGA-BRCA	ENSG00000259459.1	CDT1	-0.473	1.11e-46
TCGA-BRCA	ENSG00000259459.1	GLT25D1	-0.473	9.69e-47
TCGA-BRCA	ENSG00000259459.1	IGF2BP3	-0.474	5.2e-47
TCGA-BRCA	ENSG00000259459.1	PAK1IP1	-0.474	5.16e-47
TCGA-BRCA	ENSG00000259459.1	CHRNA5	-0.475	3.36e-47
TCGA-BRCA	ENSG00000259459.1	NT5DC2	-0.475	3.25e-47
TCGA-BRCA	ENSG00000259459.1	TBC1D7	-0.475	3.17e-47
TCGA-BRCA	ENSG00000259459.1	ABTB2	-0.476	2.08e-47
TCGA-BRCA	ENSG00000259459.1	BIRC5	-0.477	1.35e-47
TCGA-BRCA	ENSG00000259459.1	C9orf30	-0.477	1.42e-47
TCGA-BRCA	ENSG00000259459.1	NAE1	-0.477	1.27e-47
TCGA-BRCA	ENSG00000259459.1	PDSS1	-0.479	4.48e-48
TCGA-BRCA	ENSG00000259459.1	CDC20	-0.48	2.79e-48
TCGA-BRCA	ENSG00000259459.1	POLR2F	-0.48	2.4e-48
TCGA-BRCA	ENSG00000259459.1	DKC1	-0.481	1.82e-48
TCGA-BRCA	ENSG00000259459.1	FOXM1	-0.481	1.22e-48
TCGA-BRCA	ENSG00000259459.1	GTSE1	-0.481	1.5e-48
TCGA-BRCA	ENSG00000259459.1	CENPW	-0.483	6.56e-49
TCGA-BRCA	ENSG00000259459.1	AURKB	-0.484	3.27e-49
TCGA-BRCA	ENSG00000259459.1	DDX39	-0.485	1.69e-49
TCGA-BRCA	ENSG00000259459.1	SLC9A6	-0.485	2.29e-49
TCGA-BRCA	ENSG00000259459.1	CBX2	-0.486	1.1e-49
TCGA-BRCA	ENSG00000259459.1	PDCD5	-0.486	1.01e-49
TCGA-BRCA	ENSG00000259459.1	SLC7A5	-0.486	1.46e-49
TCGA-BRCA	ENSG00000259459.1	FAM100B	-0.487	6.77e-50
TCGA-BRCA	ENSG00000259459.1	NARF	-0.487	6.65e-50
TCGA-BRCA	ENSG00000259459.1	SF3B3	-0.487	6.22e-50
TCGA-BRCA	ENSG00000259459.1	SLC25A19	-0.488	3.56e-50
TCGA-BRCA	ENSG00000259459.1	UQCRH	-0.488	3.79e-50
TCGA-BRCA	ENSG00000259459.1	CDCA8	-0.489	3.04e-50
TCGA-BRCA	ENSG00000259459.1	BYSL	-0.49	1.16e-50
TCGA-BRCA	ENSG00000259459.1	C11orf75	-0.49	1.16e-50
TCGA-BRCA	ENSG00000259459.1	HJURP	-0.49	1.36e-50
TCGA-BRCA	ENSG00000259459.1	SLC36A4	-0.49	1.88e-50
TCGA-BRCA	ENSG00000259459.1	LPIN1	-0.491	9.03e-51
TCGA-BRCA	ENSG00000259459.1	SKA1	-0.492	4.87e-51
TCGA-BRCA	ENSG00000259459.1	CEBPG	-0.493	2.78e-51
TCGA-BRCA	ENSG00000259459.1	ECE2	-0.493	3.52e-51
TCGA-BRCA	ENSG00000259459.1	MRPS5	-0.496	4.58e-52
TCGA-BRCA	ENSG00000259459.1	NUP93	-0.498	2.61e-52
TCGA-BRCA	ENSG00000259459.1	PSAT1	-0.5	8.79e-53
TCGA-BRCA	ENSG00000259459.1	VGF	-0.5	7.13e-53
TCGA-BRCA	ENSG00000259459.1	NUTF2	-0.501	3.78e-53
TCGA-BRCA	ENSG00000259459.1	RANBP1	-0.501	3.7e-53
TCGA-BRCA	ENSG00000259459.1	PRDX4	-0.506	2.15e-54
TCGA-BRCA	ENSG00000259459.1	LRP8	-0.507	1.71e-54
TCGA-BRCA	ENSG00000259459.1	PSMD7	-0.508	8.79e-55
TCGA-BRCA	ENSG00000259459.1	C16orf57	-0.509	5.42e-55
TCGA-BRCA	ENSG00000259459.1	GARS	-0.509	4.41e-55
TCGA-BRCA	ENSG00000259459.1	PVR	-0.515	1.21e-56
TCGA-BRCA	ENSG00000259459.1	TXNL4B	-0.519	1.2e-57
TCGA-BRCA	ENSG00000259459.1	CSNK2A2	-0.523	1.66e-58
TCGA-BRCA	ENSG00000259459.1	ORC6L	-0.524	8.75e-59
TCGA-BRCA	ENSG00000259459.1	FAM64A	-0.525	4.33e-59
TCGA-BRCA	ENSG00000259459.1	CENPN	-0.526	2.5e-59
TCGA-BRCA	ENSG00000259459.1	YBX1	-0.526	2.04e-59
TCGA-BRCA	ENSG00000259459.1	C16orf80	-0.529	3.24e-60
TCGA-BRCA	ENSG00000259459.1	MTHFD1L	-0.531	1.01e-60
TCGA-BRCA	ENSG00000259459.1	NIP7	-0.538	2.08e-62
TCGA-BRCA	ENSG00000259459.1	CENPA	-0.539	1.12e-62
TCGA-BRCA	ENSG00000259459.1	ASNS	-0.542	1.55e-63
TCGA-BRCA	ENSG00000259459.1	CIRH1A	-0.543	7.85e-64
TCGA-BRCA	ENSG00000259459.1	COX4NB	-0.547	8.1e-65
TCGA-BRCA	ENSG00000259459.1	CCNE1	-0.553	1.75e-66
TCGA-BRCA	ENSG00000259459.1	KARS	-0.555	3.99e-67
TCGA-BRCA	ENSG00000259459.1	C16orf61	-0.565	4.2e-70
