# Supplementary material for: Estrogen‐Induced LncRNA, LINC02568, Promotes Estrogen Receptor‐Positive Breast Cancer Development and Drug Resistance Through Both In Trans and In Cis Mechanisms
Source: Adv Sci (Weinh). 2023 Jul 5;10(25):2206663. doi: 10.1002/advs.202206663 (PMC10477896; doi:10.1002/advs.202206663)
Supplement: Supplementary file 7 — Supplemental Table 6 [file ADVS-10-2206663-s001.xlsx]

## Sheet: Sheet1
Name	Sequence	Table S5. Sequence information for all primers used in the current study. Sequence information of qPCR primers designed to detect the expression of mRNA or lncRNA as indicated and factor binding on promoter region (ChIP), and primers used for molecular cloning are shown. F: forward; R: reverse.
LINC01016	F: 5’-CTCCCCAAGATGACCACAGT-3’
	R: 5’-TGGGCAGGGCTTTGATCTAA-3’
LINC02568	F: 5’-TGAGAAAATGCCCACGAGGT-3’
	R: 5’-TGCAATTCTGGGGAAGGTCC-3’
LOC389332	F: 5’-GACCCAAAGACCCTTCCTGA-3’
	R: 5’-TTTGGCCAGGGGATCAGAAT-3’
LINC00673	F: 5’-CAGAAGACCCACGACCTCTT-3’
	R: 5’-TGGTGGGAATGTGGATCAGT-3’
C15orf59-AS1	F: 5’-GAGTCTTCTCCCAGACTCCA-3’
	R: 5’-TCTTGTCCTCCTCACTCATGG-3’
PRKAG2-AS1	F: 5’-TTCATCAAGGTTTGCGCAGT-3’
	R: 5’-GATGGCTGCTTGGTTGCTAA-3’
LOC101927746	F: 5’-CTTGCAGCAGATCCGCTAAG-3’
	R: 5’-TTCCCGTGTCCTTCCATTGA-3’
LINC01588	F: 5’-ACAAACCAAAACACGCCAGT-3’
	R: 5’-AGGATGGCAGGACGAAAAGA-3’
SNHG15	F: 5’-TGTTGCCTGACCATTCCTGA-3’
	R: 5’-GAAACACTGACGGATGGCAG-3’
LOC101928837	F: 5’-GTCGGGAACATCTGGAGGTC-3’
	R: 5’-CTGTGGGTTCGTCTTTCAGC-3’
IRAIN	F: 5’-GTCTCCGCGGTTGTTTTCTT-3’
	R: 5’-AAACTCCTCTCTCCTGCCAC-3’
GAS6-AS2	F: 5’-GTGTTTCGGAAAAGGAGCGT-3’
	R: 5’-ATCCTGGCTAACACGGTGAA-3’
USP2-AS1	F: 5’-AACACTCTCCACACCAAGCT-3’
	R: 5’-TTTGCACAAGATGACAGGGC-3’
LOC101927989	F: 5’-TTCCTCCTCTCCTCCCTACC-3’
	R: 5’-TGACGCCTCCCTCCTTAAAG-3’
VPS9D1-AS1	F: 5’-CCTCCACCCAACTCCTCAAT-3’
	R: 5’-TGGACGTAGGATCACACAGG-3’
KCTD21-AS1	F: 5’-ACCGAGAAGCAGAAGACCAA-3’
	R: 5’-GGGCTCCATCTCTCTGTACC-3’
LINC00997	F: 5’-AAATTGCCACAAAGACGGCT-3’
	R: 5’-GGATTAGCTGGCCATCTTGC-3’
JMJD1C-AS1	F: 5’-GGAGGTGAGGGGAAAGTGAA-3’
	R: 5’-TGTTACTGCGGGACTGCTAA-3’
SNHG17	F: 5’-GGGAAGCAAGGTGAAAGTGG-3’
	R: 5’-ATCAGCAAACCCAGATCCCA-3’
LINC00886	F: 5’-CCACCGACTTTAGTTCGAGC-3’
	R: 5’-CCACAGCAATTCACAGGCTT-3’
Pvt1	F: 5’-CTTGGAGGCTGAGGAGTTCA-3’
	R: 5’-ACATTTCCTGCTGCCGTTTT-3’
TMEM147-AS1	F: 5’-CTGCAATAGGAAGCTGGCTG-3’
	R: 5’-AAGCACCCGGTTACTCATGA-3’
SNHG4	F: 5’-GTTGGCCATGACAGCTTCTT-3’
	R: 5’-GAGAATTTAGGAGGCAGCCG-3’
SH3BP5-AS1	F: 5’-ATCCCAAACAAAGCCAGCTG-3’
	R: 5’-AGGTCCTCACTTTCTCTGGC-3’
LOC90784	F: 5’-CGTTTTGGGCAAGACACTGA-3’
	R: 5’-AGTAGCACCTCCCTCCAGTA-3’
LINC00341	F: 5’-GGGTAGAGTGAGTTTGGCCT-3’
	R: 5’-TCATCTGGGAGCAGCTTCAA-3’
LOC101927021	F: 5’-GCCTCCATCTCAAAACAACGT-3’
	R: 5’-AGCAGACACCAATACCACCA-3’
DSCAM-AS1	F: 5’-TCACTGACTTAGGTGCCTCC-3’
	R: 5’-GATCCGTCGTCCATCTCTGT-3’
SNHG20	F: 5’-GTGACCAGAGACCCAGAGAC-3’
	R: 5’-TGTTTTCAGCCAATCGTCGG-3’
LINC00471	F: 5’-CGGTTTTCTTCGGGCTGTC-3’
	R: 5’-AGTCTATAACCCTCGCTGCC-3’
LOC646762	F: 5’-CGCAGTCCTCTTTCAGCATC-3’
	R: 5’-GATTAGCTGGCTCTTGGGGA-3’
DLEU1	F: 5’-CGCTTTACAGGGGTTATCGC-3’
	R: 5’-GGGAAAGAATGGCTGGCAAA-3’
MATN1-AS1	F: 5’-TGTGTCACTTCTCCGCTCAT-3’
	R: 5’-GCCTGTTTGACTTGTGAGCA-3’
LOC105371592	F: 5’-TTTTACAGTGGAGGAGGCCG-3’
	R: 5’-AACTCACTGCAAGACCTGGT-3’
EP300-AS1	F: 5’-TCCTACCAGTGCCAGGACT-3’
	R: 5’-GCCTGGGTGACAAGAGTGAA-3’
LOC100129931	F: 5’-CAGAGAACGAATGCCAGCTC-3’
	R: 5’-TCACGGGCTTGGTTAGTCAT-3’
SLC25A25-AS1	F: 5’-CCTCCCGAGTGCTAATCAGA-3’
	R: 5’-CCTGTTGCCATCTCCTACGA-3’
LINC00885	F: 5’-GGAACCAGACCAGACCTCAA-3’
	R: 5’-CAATGGGGCTTCTACAGTGC-3’
LOC100128361	F: 5’-ACATTTCCATTGCCCAGCTG-3’
	R: 5’-CACTTTCCCGGTGCTTTTGA-3’
H19	F: 5’-GAGGTTTAGGGGATCGAGGG-3’
	R: 5’-TCTTGCTCTTTCTGCCTGGA-3’
STX17-AS1	F: 5’-TCTTCAGTGCCCTTCCTTGA-3’
	R: 5’-GCCACTCTGCCTTCTGTAGT-3’
LOC100133669	F: 5’-GACAGTCCTCGTTGTGTTCG-3’
	R: 5’-GAGTCTGGTGCTGGGTGAT-3’
LOC100270746	F: 5’-TGTGGCTAGTCTGCGAGAAA-3’
	R: 5’-AGCCCTTTTCCCCAAACTCT-3’
FLJ42627	F: 5’-TCTCCAGAACCCAGGGAAAC-3’
	R: 5’-CTGTGCTTGGCCTCAGTTTT-3’
CTBP1-AS2	F: 5’-TGGACGAATGCTGCTTCATG-3’
	R: 5’-CATGCCAGGAATCAGAACGG-3’
MIR17HG	F: 5’-GGCCTCCGGTCGTAGTAAAG-3’
	R: 5’-TGCAGTTAGGTCCACGTGTA-3’
THRIL	F: 5’-TCCAAACTGAGACCTGGACC-3’
	R: 5’-ACTGTCTCTGTGGCCCTTAC-3’
HOXC-AS3	F: 5’-ATAGGCGGCTTTGGGGTC-3’
	R: 5’-TAGATGGCGCTGTTACTCCA-3’
LINC01587	F: 5’-GCTGGACCTTTGACCCAAAC-3’
	R: 5’-GAGGATGAGGTTGTGGCTCT-3’
LINC01481	F: 5’-TCACCGTCACCTCCTGAGTA-3’
	R: 5’-TGTGGGGACTGGAGGTAATG-3’
LOC100507002	F: 5’-TGAGACAGAGATCCACGGAC-3’
	R: 5’-TCCCTTGGAGTTCTGTCTGTC-3’
DSCAM	F: 5’-AAACATCACCACCACACAGC-3’
	R: 5’-GATGCCGTTCAGCTTGAGAG-3’
MYC	F: 5’-ATTCTCTGCTCTCCTCGACG-3’
	R: 5’-TGCGTAGTTGTGCTGATGTG-3’
IGF1R	F: 5’-ACAACTACGCCCTGGTCATC-3’
	R: 5’-CATTCCTTTGGGGGCTTATT-3’
GRPEL1	F: 5’-AAGAACAGTGGCCAGAACCT-3’
	R: 5’-TTGCCTTCTCCAGAACGTCT-3’
CA12	F: 5’-GTGCTCCTGCTGGTGATCTT-3’
	R: 5’-CCACACGACGGGTACTTCTT-3’
SLC25A25	F: 5’-GCTCATCTCTCAGGGACGAT-3’
	R: 5’-AGCCCAAAATAGCCCACTGA-3’
SH3BP5	F: 5’-GAGCAAACCTGAGCCTGATG-3’
	R: 5’-AACTCTGACAGGGACACAGG-3’
CD276	F: 5’-CATCACAGGGCAGCCTATGA-3’
	R: 5’-TTTCTCCAGCACACGAAAGC-3’
C15orf59	F: 5’-CATCCTTCGCGAGCTCAAG-3’
	R: 5’-ATCGGCTGTCATGAAGTCCA-3’
ACTIN	F: 5’-CTCTTCCAGCCTTCCTTCCT-3’
	R: 5’-AGCACTGTGTTGGCGTACAG-3’
MALAT1	F: 5’-TGCTGTGTGCCAATGTTTCG-3’
	R: 5’-AATCCCCTAGGGAAGGGGTC-3’
PGR	F: 5’-GTCAGTGGGCAGATGCTGTA-3’
	R: 5’-AGCCCTTCCAAAGGAATTGT-3’
TFF1	F: 5’-CACCATGGAGAACAAGGTGA-3’
	R: 5’-TCGAAACAGCAGCCCTTATT-3’
GREB1	F: 5’-ATTCCAGCACCCAAAATCTG-3’
	R: 5’-GTGCCTCCGTGTCTAGCTTC-3’
NRIP1	F: 5’-CGGAAGAGGCTGTCTGATTC-3’
	R: 5’-AGGGCATATCCTTGCTCCTT-3’
SMAD7	F: 5’-TCCTGCTGTGCAAAGTGTTC-3’
	R: 5’-AAATCCATCGGGTATCTGGA-3’
SIAH2	F: 5’-TCAGGAACCTGGCTATGGAG-3’
	R: 5’-GGCAGGAGTAGGGACGGTAT-3’
ESR1	F: 5’-CAGGTGCCCTACTACCTGGA-3’
	R: 5’-TCCTTGGCAGATTCCATAGC-3’
Flag-ESR1	F: 5’-TCGATTACAAGGATGACGATGAC-3’
	R: 5’-GCGGCGTTGAACTCGTAG-3’
BCL2	F: 5’-GCCTTCTTTGAGTTCGGTGG-3’
	R: 5’-GAAATCAAACAGAGGCCGCA-3’
CCND1	F: 5’-GCATGTTCGTGGCCTCTAAG-3’
	R: 5’-CGTGTTTGCGGATGATCTGT-3’
IGFBP4	F: 5’-AGATGAAGGTCAATGGGGCG-3’
	R: 5’-TGGGGATGGGGATGATGTAG-3’
CA12-Pre-mRNA	F: 5’-CAGGGGATCAGGTGAGGAG-3’
	R: 5’-CTCAGCCAACTTCTTGAGGG-3’
USP3	F: 5’-CATGGAGTGTCCACACCTGA-3’
	R: 5’-CAAGTCAAACAGACCCAAGG-3’
CA12 promoter (ChIP-qPCR)	F: 5’-GTAGCCTTGACTTCAGCAGC-3’
	R: 5’-GCATGCCACTGAAGGAATCC-3’
PCDH-LINC02568	F: 5’-ATAGAAGATTCTAGAGACTGCTGAGACGCATAAAG-3’
	R: 5’-ATCCTTCGCGGCCGCACTTGGAACTTTAAGGAGTGTG-3’
pBoBi-ERα	F: 5’-AGAGAATTCGGATCCATGACCATGACCCTCCACACC-3’
	R: 5’-CTTCCATGGCTCGAGGACCGTGGCAGGGAAACCCTC-3’
psi-check2-LINC02568(WT)	F: 5’-AGGCGATCGCTCGAGGACTGCTGAGACGCATAAAG-3’
	R: 5’-GCGGCCAGCGGCCGCACTTGGAACTTTAAGGAGTGTG-3’
psi-check2-LINC02568(MUT)	F: 5’-AAGCAGCCCTCCTCTTTCAACCGGAGGGTGATCTTGAAACAAACAC-3’
	R: 5’-GTGTTTGTTTCAAGATCACCCTCCGGTTGAAAGAGGAGGGCTGCTT-3’
psi-check2-ESR1-1(WT)	F: 5’-AGGCGATCGCTCGAGGAGCTCCCTGGCTCCCACACGGTTC-3’
	R: 5’-GCGGCCAGCGGCCGCCTGTGACAGCTGCTTCTTCC-3’
psi-check2-ESR1-1(MUT)	F: 5’-AGGCGATCGCTCGAGGACGAGGGACCGAGGGTGACGGTTCAGATAATCCCT-3’
	R: 5’-GCGGCCAGCGGCCGCCTGTGACAGCTGCTTCTTCC-3’
psi-check2-ESR1-2(WT)	F: 5’-AGGCGATCGCTCGAGGGCTGCAGCTACCTAGGAAC-3’
	R: 5’-GCGGCCAGCGGCCGCTTAGGCATAAATGACTGTAT-3’
psi-check2-ESR1-3(WT)	F: 5’-AGGCGATCGCTCGAGTTTGACTGGGTTAACATGCAAAA-3’
	R: 5’-GCGGCCAGCGGCCGCGGCGAAAAGAAACACAGACCA-3’
psi-check2-ESR1-4(WT)	F: 5’-AGGCGATCGCTCGAGGAGAAGAAAGAACAACATCA-3’
	R: 5’-GCGGCCAGCGGCCGCTGCAAAGGGGTCTGTGTCTC-3’
psi-check2-ESR1-5(WT)	F: 5’-AGGCGATCGCTCGAGTGCCATGTTCCAAACCCATC-3’
	R: 5’-AGGCGATCGCTCGAGGAACATCAAATAGGTTGAGAA-3’
PCDH-CA12	F: 5’-ATAGAAGATTCTAGAATGCCCCGGCGCAGCCTGCAC-3’
	R: 5’-CTTCCATGGCTCGAGAGCGTGGGCCTCAGTCTCCATCTTGG-3’
