# Supplementary material for: Estrogen‐Induced LncRNA, LINC02568, Promotes Estrogen Receptor‐Positive Breast Cancer Development and Drug Resistance Through Both In Trans and In Cis Mechanisms
Source: Adv Sci (Weinh). 2023 Jul 5;10(25):2206663. doi: 10.1002/advs.202206663 (PMC10477896; doi:10.1002/advs.202206663)
Supplement: Supplementary file 8 — Supplemental Table 7 [file ADVS-10-2206663-s003.xlsx]

## Sheet: Sheet2
shRNA target sequence			Table S7. Sequence information for shRNAs, siRNAs, and ASOs used in the current study.
sh LINC02568 #1	5'-AATATGTTCTATCCTCCTAGC-3'
sh LINC02568 #2	5'-GCCCAGTAATAGGACACCAAG-3'
sh CA12 #1	5'-GCCCAGTAATAGGACACCAAG-3'
sh CA12 #2	5'-GTGATAACAAGGGAGTCATTT-3'
siRNA target sequence
si LINC02568	﻿5'-GGAGATCCCAAGCCATGAA-3'
si CA12	5'-GGAGAGGACCGCTGAATAT-3'
ASO target sequence
ASO LINC02568	5'-AAGAGTATAAACAGAGGCCA-3'
